# Supplementary material for: A 4-methyl-substituted durlobactam analogue as a potential class-D oxacillinase inhibitor in Acinetobacter baumannii—an in silico study
Source: Front Bioinform. 2026 May 26;6:1790411. doi: 10.3389/fbinf.2026.1790411 (PMC13246729; doi:10.3389/fbinf.2026.1790411)
Supplement: Supplementary file 1 [file Table2.xlsx]

## Sheet: Autodock_Vina
OXA23			OXA58
Ligand	Binding Energy (kcal/mol)		Ligand	Binding Energy (kcal/mol)
Durlobactam	-5.2		Durlobactam	-6.6
A1	-5.3		A1	-6.4
A2	-5.1		A2	-6.4
A3	-5		A3	-6.3
A4	-5.1		A4	-6.7
A5	-5.8		A5	-7
A6	-5.6		A6	-7.1
A7	-5.6		A7	-7
A8	-4.9		A8	-6.4
A9	-5.2		A9	-6.2
A10	-4.8		A10	-4.5
A11	-5.2		A11	-6.5
A12	-5.5		A12	-6.9
A13	-5.2		A13	-6.5
A14	-5.1		A14	-6.5
A15	-5.4		A15	-7.2

## Sheet: Interaction_profiles
Complex	Conventional H bond	Carbon-H bond	Van der Waals	Pi-sulfur	Alkyl/Pi-alkyl	Pi sigma
23D	O3-S79	O6-S126	A220	W113	L166	W219
	O3-W219	C13-W219	A78		V128
	O6-S79		D222		W219
	O7-W219		F110
			G218
			K216
			K82
			M221
			V167
23A7	N7-L166	C5-W219	A229	W113	V128
	O14-K82		A78
	O14-S126		D222
	O16-W219		F110
	O18-S79		G218
	O18-W219		M221
			V167
58D	O3-S83		A129		I260
	O4-K264		A82		W223
			G222
			K220
			K86
			L170
			M225
			N128
			R263
			S130
			S221
			V132
58A7	O6-S221		A129		F114
	O6-K264		A882		I260
	O18-S83		G222
	O12-S83		G224
	O15-S83		K220
	O15-W223		K86
	O16-W223		L170
			M225
			R263
			S130
			V132
			W117
