# Supplementary material for: A 4-methyl-substituted durlobactam analogue as a potential class-D oxacillinase inhibitor in Acinetobacter baumannii—an in silico study
Source: Front Bioinform. 2026 May 26;6:1790411. doi: 10.3389/fbinf.2026.1790411 (PMC13246729; doi:10.3389/fbinf.2026.1790411)
Supplement: Supplementary file 3 [file Table4.xlsx]

## Sheet: Durlobactam
										Temperature	Entropy (cal/mol.K)	Heat capacity (cal/mol.K)	Enthalpy (kcal/mol)	Free Energy (kcal/mol)
25	57.426	25	10.686	25	133.509	25	132.073			25	57.426	10.686	133.509	132.073
50	66.221	50	15.18	50	133.833	50	130.522			50	66.221	15.18	133.833	130.522
75	73.227	75	19.702	75	134.268	75	128.776			75	73.227	19.702	134.268	128.776
100	79.531	100	24.378	100	134.819	100	126.866			100	79.531	24.378	134.819	126.866
125	85.484	125	29.17	125	135.488	125	124.803			125	85.484	29.17	135.488	124.803
150	91.23	150	34.004	150	136.278	150	122.593			150	91.23	34.004	136.278	122.593
175	96.835	175	38.833	175	137.188	175	120.242			175	96.835	38.833	137.188	120.242
200	102.334	200	43.634	200	138.219	200	117.753			200	102.334	43.634	138.219	117.753
225	107.748	225	48.395	225	139.37	225	115.126			225	107.748	48.395	139.37	115.126
250	113.091	250	53.1	250	140.639	250	112.366			250	113.091	53.1	140.639	112.366
275	118.37	275	57.727	275	142.024	275	109.472			275	118.37	57.727	142.024	109.472
298.15	123.204	298.15	61.916	298.15	143.409	298.15	106.676			298.15	123.204	61.916	143.409	106.676
300	123.588	300	62.247	300	143.524	300	106.448			300	123.588	62.247	143.524	106.448
325	128.744	325	66.633	325	145.135	325	103.294			325	128.744	66.633	145.135	103.294
350	133.838	350	70.864	350	146.854	350	100.011			350	133.838	70.864	146.854	100.011
375	138.866	375	74.919	375	148.677	375	96.602			375	138.866	74.919	148.677	96.602
400	143.826	400	78.788	400	150.599	400	93.068			400	143.826	78.788	150.599	93.068
425	148.714	425	82.464	425	152.615	425	89.411			425	148.714	82.464	152.615	89.411
450	153.527	450	85.947	450	154.72	450	85.633			450	153.527	85.947	154.72	85.633
475	158.263	475	89.238	475	156.911	475	81.736			475	158.263	89.238	156.911	81.736
500	162.92	500	92.345	500	159.181	500	77.721			500	162.92	92.345	159.181	77.721
525	167.497	525	95.276	525	161.526	525	73.59			525	167.497	95.276	161.526	73.59
550	171.994	550	98.039	550	163.943	550	69.347			550	171.994	98.039	163.943	69.347
575	176.41	575	100.645	575	166.427	575	64.991			575	176.41	100.645	166.427	64.991
600	180.746	600	103.104	600	168.974	600	60.527			600	180.746	103.104	168.974	60.527
625	185.002	625	105.426	625	171.581	625	55.955			625	185.002	105.426	171.581	55.955
650	189.18	650	107.621	650	174.244	650	51.277			650	189.18	107.621	174.244	51.277
675	193.281	675	109.699	675	176.961	675	46.496			675	193.281	109.699	176.961	46.496
700	197.306	700	111.667	700	179.728	700	41.614			700	197.306	111.667	179.728	41.614
725	201.258	725	113.534	725	182.544	725	36.632			725	201.258	113.534	182.544	36.632
750	205.137	750	115.308	750	185.404	750	31.552			750	205.137	115.308	185.404	31.552
775	208.946	775	116.994	775	188.308	775	26.375			775	208.946	116.994	188.308	26.375
800	212.686	800	118.6	800	191.253	800	21.105			800	212.686	118.6	191.253	21.105
825	216.359	825	120.13	825	194.238	825	15.742			825	216.359	120.13	194.238	15.742
850	219.967	850	121.59	850	197.259	850	10.288			850	219.967	121.59	197.259	10.288
875	223.512	875	122.983	875	200.317	875	4.744			875	223.512	122.983	200.317	4.744
900	226.995	900	124.315	900	203.408	900	-0.888			900	226.995	124.315	203.408	-0.888
925	230.419	925	125.59	925	206.532	925	-6.605			925	230.419	125.59	206.532	-6.605
950	233.784	950	126.809	950	209.687	950	-12.408			950	233.784	126.809	209.687	-12.408
975	237.093	975	127.978	975	212.872	975	-18.294			975	237.093	127.978	212.872	-18.294
1000	240.348	1000	129.098	1000	216.086	1000	-24.262			1000	240.348	129.098	216.086	-24.262

## Sheet: Analogue
										Temperature	Entropy (cal/mol.K)	Heat capacity (cal/mol.K)	Enthalpy (kcal/mol)	Free Energy (kcal/mol)
25	57.549	25	10.823	25	133.579	25	132.141			25	57.549	10.823	133.579	132.141
50	66.528	50	15.591	50	133.91	50	130.584			50	66.528	15.591	133.91	130.584
75	73.719	75	20.177	75	134.357	75	128.828			75	73.719	20.177	134.357	128.828
100	80.153	100	24.79	100	134.919	100	126.904			100	80.153	24.79	134.919	126.904
125	86.19	125	29.503	125	135.598	125	124.824			125	86.19	29.503	135.598	124.824
150	91.989	150	34.263	150	136.395	150	122.596			150	91.989	34.263	136.395	122.596
175	97.628	175	39.023	175	137.311	175	120.226			175	97.628	39.023	137.311	120.226
200	103.149	200	43.763	200	138.346	200	117.716			200	103.149	43.763	138.346	117.716
225	108.576	225	48.471	225	139.499	225	115.069			225	108.576	48.471	139.499	115.069
250	113.924	250	53.13	250	140.769	250	112.288			250	113.924	53.13	140.769	112.288
275	119.204	275	57.718	275	142.155	275	109.373			275	119.204	57.718	142.155	109.373
298.15	124.036	298.15	61.879	298.15	143.539	298.15	106.558			298.15	124.036	61.879	143.539	106.558
300	124.419	300	62.207	300	143.654	300	106.328			300	124.419	62.207	143.654	106.328
325	129.572	325	66.569	325	145.264	325	103.153			325	129.572	66.569	145.264	103.153
350	134.66	350	70.779	350	146.981	350	99.85			350	134.66	70.779	146.981	99.85
375	139.682	375	74.82	375	148.801	375	96.421			375	139.682	74.82	148.801	96.421
400	144.635	400	78.678	400	150.72	400	92.866			400	144.635	78.678	150.72	92.866
425	149.516	425	82.346	425	152.734	425	89.189			425	149.516	82.346	152.734	89.189
450	154.322	450	85.823	450	154.836	450	85.391			450	154.322	85.823	154.836	85.391
475	159.051	475	89.112	475	157.023	475	81.474			475	159.051	89.112	157.023	81.474
500	163.702	500	92.217	500	159.29	500	77.439			500	163.702	92.217	159.29	77.439
525	168.273	525	95.147	525	161.633	525	73.289			525	168.273	95.147	161.633	73.289
550	172.763	550	97.911	550	164.046	550	69.026			550	172.763	97.911	164.046	69.026
575	177.174	575	100.519	575	166.527	575	64.652			575	177.174	100.519	166.527	64.652
600	181.504	600	102.981	600	169.071	600	60.168			600	181.504	102.981	169.071	60.168
625	185.756	625	105.306	625	171.675	625	55.577			625	185.756	105.306	171.675	55.577
650	189.929	650	107.505	650	174.335	650	50.881			650	189.929	107.505	174.335	50.881
675	194.026	675	109.586	675	177.049	675	46.082			675	194.026	109.586	177.049	46.082
700	198.047	700	111.558	700	179.814	700	41.181			700	198.047	111.558	179.814	41.181
725	201.995	725	113.429	725	182.626	725	36.18			725	201.995	113.429	182.626	36.18
750	205.87	750	115.207	750	185.484	750	31.081			750	205.87	115.207	185.484	31.081
775	209.676	775	116.898	775	188.386	775	25.887			775	209.676	116.898	188.386	25.887
800	213.413	800	118.507	800	191.328	800	20.598			800	213.413	118.507	191.328	20.598
825	217.083	825	120.041	825	194.31	825	15.217			825	217.083	120.041	194.31	15.217
850	220.689	850	121.504	850	197.33	850	9.745			850	220.689	121.504	197.33	9.745
875	224.231	875	122.902	875	200.385	875	4.183			875	224.231	122.902	200.385	4.183
900	227.712	900	124.237	900	203.474	900	-1.467			900	227.712	124.237	203.474	-1.467
925	231.134	925	125.515	925	206.596	925	-7.202			925	231.134	125.515	206.596	-7.202
950	234.497	950	126.738	950	209.75	950	-13.023			950	234.497	126.738	209.75	-13.023
975	237.805	975	127.91	975	212.933	975	-18.927			975	237.805	127.91	212.933	-18.927
1000	241.057	1000	129.033	1000	216.145	1000	-24.912			1000	241.057	129.033	216.145	-24.912
