# Supplementary material for: A 4-methyl-substituted durlobactam analogue as a potential class-D oxacillinase inhibitor in Acinetobacter baumannii—an in silico study
Source: Front Bioinform. 2026 May 26;6:1790411. doi: 10.3389/fbinf.2026.1790411 (PMC13246729; doi:10.3389/fbinf.2026.1790411)
Supplement: Supplementary file 5 [file Table1.xlsx]

## Sheet: Analogues
Supplementary_Information_SI1
ChEMBL approved drugs
CHEMBL2107817	0.972	NC(=O)[C@@H]1CC[C@@H]2CN1C(=O)N2OS(O)(=O)=O
CHEMBL1689063	0.971	NC(=O)[C@@H]1CC[C@@H]2CN1C(=O)N2OS(O)(=O)=O
CHEMBL1738	0.254	C[C@@H](CN1CC(=O)NC(=O)C1)N1CC(=O)NC(=O)C1
CHEMBL1200778	0.246	C[C@@H](CN1CC(=O)NC(=O)C1)N1CC(=O)NC(=O)C1
CHEMBL444186	0.246	CC(CN1CC(=O)NC(=O)C1)N1CC(=O)NC(=O)C1
CHEMBL2068724	0.201	CC(=O)NCCCS(O)(=O)=O
CHEMBL1201293	0.201	CC(=O)NCCCS(O)(=O)=O
CHEMBL43452	0.195	NC1=CC=CC2=C1C(=O)N(C1CCC(=O)NC1=O)C2=O
CHEMBL848	0.192	NC1=CC=CC2=C1CN(C1CCC(=O)NC1=O)C2=O
CHEMBL36715	0.189	NC(=O)CN1CCCC1=O
CHEMBL468	0.183	O=C1N(C2CCC(=O)NC2=O)C(=O)C2=CC=CC=C12
CHEMBL1472	0.173	NC(=O)[C@@H]1CCCN1C(=O)[C@H](CC1=CNC=N1)NC(=O)[C@@H]1CCC(=O)N1
CHEMBL1201773	0.138	CC(=O)OC1=CC2=C(CCN(C2)C(C(=O)C2CC2)C2=CC=CC=C2F)S1
CHEMBL1201772	0.138	CC(=O)OC1=CC2=C(CCN(C2)C(C(=O)C2CC2)C2=CC=CC=C2F)S1
CHEMBL918	0.137	NC(=O)NC(=O)CC1=CC=CC=C1
CHEMBL2106794	0.131	NC(=O)N\\N=C1/C=CC2=CC=CC=C2C1=O
CHEMBL1201000	0.119	[O-][N+](=O)C1=CC=C(O1)\\C=N\\N1CC(=O)NC1=O
CHEMBL2107062	0.115	CCC(C(=O)NC(N)=O)C1=CC=CC=C1
CHEMBL61593	0.112	NS(=O)(=O)C1=CC2=C(NC(NS2(=O)=O)C2CC3CC2C=C3)C=C1Cl
CHEMBL110	0.109	[O-][N+](=O)C1=NC=CN1CC(=O)NCC1=CC=CC=C1
CHEMBL878	0.105	CC1NC2=CC(Cl)=C(C=C2C(=O)N1C1=CC=CC=C1C)S(N)(=O)=O
CHEMBL1373254	0.099	NS(=O)(=O)C1=CC2=C(NC(CC3CCCC3)NS2(=O)=O)C=C1Cl
CHEMBL3545367	0.097	CC1=NC=C(OC[C@]2(C[C@H]2C(=O)NC2=CC=C(F)C=N2)C2=CC=CC(F)=C2)C(C)=N1
CHEMBL2105420	0.096	O=S1(=O)CCN(CN2CCS(=O)(=O)NC2)CN1
CHEMBL475534	0.094	CCOC(=O)C1=C(C)NC(C)=C(C1C1=CC=CC(=C1)[N+]([O-])=O)C(=O)OC
CHEMBL193	0.093	COC(=O)C1=C(C)NC(C)=C(C1C1=CC=CC=C1[N+]([O-])=O)C(=O)OC
CHEMBL452	0.091	[O-][N+](=O)C1=CC=C2NC(=O)CN=C(C3=CC=CC=C3Cl)C2=C1
CHEMBL13209	0.091	[O-][N+](=O)C1=CC=C2NC(=O)CN=C(C3=CC=CC=C3)C2=C1
CHEMBL328560	0.09	NS(=O)(=O)C1=CC=C(C=C1)N1CCCCS1(=O)=O
CHEMBL810	0.088	CN1N=NC2=C(N=CN2C1=O)C(N)=O
CHEMBL13280	0.087	CN1C2=CC=C(C=C2C(=NCC1=O)C1=CC=CC=C1F)[N+]([O-])=O
CHEMBL302795	0.086	CN1C(=C(O)NC2=CC=CC=N2)C(=O)C2=C(C=CS2)S1(=O)=O
CHEMBL527	0.084	CN1C(=C(O)NC2=CC=CC=N2)C(=O)C2=CC=CC=C2S1(=O)=O
CHEMBL3989803	0.083	CN(CS(O)(=O)=O)C1=C(C)N(C)N(C1=O)C1=CC=CC=C1
CHEMBL461522	0.083	CN(CS(O)(=O)=O)C1=C(C)N(C)N(C1=O)C1=CC=CC=C1
CHEMBL1201754	0.082	NC(=O)C1=CN(CC2=C(F)C=CC=C2F)N=N1
CHEMBL1789941	0.081	N#CC[C@H](C1CCCC1)N1C=C(C=N1)C1=C2C=CNC2=NC=N1
CHEMBL1795071	0.08	N#CC[C@H](C1CCCC1)N1C=C(C=N1)C1=C2C=CNC2=NC=N1
CHEMBL2103822	0.08	CCC(=O)NC[C@@H]1C[C@H]1C1=CC=CC2=C1CCO2
CHEMBL2105689	0.079	ClC1=CC=C([C@@H]2CS\\C(S2)=C(\\C#N)N2C=CN=C2)C(Cl)=C1
CHEMBL859	0.077	O=C1NC2=NNC=C2C(=O)N1
CHEMBL1218	0.076	CCC(=O)NCC[C@@H]1CCC2=CC=C3OCCC3=C12
CHEMBL1200616	0.074	NS(=O)(=O)C1=CC2=C(C=C1Cl)N=CNS2(=O)=O
CHEMBL842	0.074	NS(=O)(=O)C1=CC2=C(C=C1Cl)N=CNS2(=O)=O
CHEMBL70418	0.073	CN1C2=CC=C(Cl)C=C2N(C2=CC=CC=C2)C(=O)CC1=O
CHEMBL64	0.071	NNC(=O)C1=CC=NC=C1
CHEMBL3137318	0.071	CN1N=CN=C1[C@@H]1[C@H](NC2=C3C1=NNC(=O)C3=CC(F)=C2)C1=CC=C(F)C=C1
CHEMBL1401	0.071	CC(=O)OC1=CC=CC=C1C(=O)NC1=NC=C(S1)[N+]([O-])=O
CHEMBL45	0.07	COC1=CC=C2NC=C(CCNC(C)=O)C2=C1
CHEMBL3137320	0.07	CN1N=CN=C1[C@@H]1[C@H](NC2=C3C1=NNC(=O)C3=CC(F)=C2)C1=CC=C(F)C=C1
CHEMBL406	0.069	CC1CC2=CC=CC=C2N1NC(=O)C1=CC=C(Cl)C(=C1)S(N)(=O)=O
CHEMBL119423	0.069	S=C1N=CNC2=NNC=C12
CHEMBL190	0.069	CN1C2=C(N=CN2)C(=O)N(C)C1=O
CHEMBL1370561	0.069	CN1C2=C(N=CN2)C(=O)N(C)C1=O
CHEMBL1237055	0.068	CN1CC[C@]23[C@H]4OC5=C(O)C=CC(C[C@@H]1[C@@H]2CCC4=O)=C35
CHEMBL398707	0.066	CN1CC[C@]23[C@H]4OC5=C(O)C=CC(C[C@@H]1[C@@H]2CCC4=O)=C35
CHEMBL1200477	0.065	O=C1N=CNC2=NNC=C12
CHEMBL1457	0.065	COC1=CC=C2C[C@@H]3[C@@H]4CCC(=O)[C@@H]5OC1=C2[C@]45CCN3C
CHEMBL284906	0.065	[O-][N+](=O)OCCNC(=O)C1=CC=CN=C1
CHEMBL4297526	0.065	COC(=O)CC[C@@H]1N=C(C2=CC=CC=N2)C2=CC(Br)=CC=C2N2C(C)=CN=C12
CHEMBL1201192	0.064	NC(=O)C=S(O)C(C1=CC=CC=C1)C1=CC=CC=C1
CHEMBL1373	0.064	NC(=O)C=S(O)C(C1=CC=CC=C1)C1=CC=CC=C1
CHEMBL1201168	0.064	CC1=CC(=NO1)C(=O)NNCC1=CC=CC=C1
CHEMBL139877	0.064	NC(=O)NS(=O)(=O)C1=CC=C(N)C=C1
CHEMBL3039520	0.063	CN1CCC(CC1)C(=O)C1=CC=CC(NC(=O)C2=C(F)C=C(F)C=C2F)=N1
CHEMBL3039526	0.063	CN1CCC(CC1)C(=O)C1=CC=CC(NC(=O)C2=C(F)C=C(F)C=C2F)=N1
CHEMBL92401	0.063	CC(C)NNC(=O)C1=CC=NC=C1
CHEMBL1908307	0.061	CN1C=C(C(=O)C2=CC=C(F)C=C12)S(C)=O
CHEMBL1243	0.061	NC1=CC=C(C=C1)S(=O)(=O)NC(=O)C1=CC=CC=C1
CHEMBL53418	0.061	OC1=C2C(=O)C3=C(O)C=CC=C3C(=O)C2=CC=C1
CHEMBL1079604	0.06	CC1=CC(OCC2CNC(=O)O2)=CC(C)=C1
CHEMBL1521	0.06	CCN(C(C)=O)C1=CC=CC(=C1)C1=CC=NC2=C(C=NN12)C#N
CHEMBL24924	0.06	FC1=CC=C(C=C1)C1C(=O)C2=CC=CC=C2C1=O
CHEMBL1220	0.06	CCS(=O)(=O)CCN1C(C)=NC=C1[N+]([O-])=O
CHEMBL16073	0.059	CCOC1=CC=C(NC(C)=O)C=C1
CHEMBL1103	0.059	[O-][N+](=O)C1=CC=C(O1)\\C=N\\N1CCOC1=O
CHEMBL1200354	0.058	CCCCC(CC)CCC(CC(C)C)OS(O)(=O)=O
CHEMBL1201345	0.058	CCCCC(CC)CCC(CC(C)C)OS(O)(=O)=O
CHEMBL18	0.058	CCOC1=CC=C2N=C(SC2=C1)S(N)(=O)=O
CHEMBL108545	0.058	COC(=O)C1=CC=CC=C1O
CHEMBL1909285	0.057	CC1=NC(=CN1C1=CC=C(C=C1)[N+]([O-])=O)[N+]([O-])=O
CHEMBL1094	0.057	NC(=O)OCC(COC(N)=O)C1=CC=CC=C1
CHEMBL290960	0.056	CC1CS(=O)(=O)CCN1\\N=C\\C1=CC=C(O1)[N+]([O-])=O
CHEMBL1200821	0.055	CCCOC(=O)CN1C=C(I)C(=O)C(I)=C1
CHEMBL1741134	0.053	OS(=O)(=O)OC1=CC=C(C=C1)C(C1=CC=C(OS(O)(=O)=O)C=C1)C1=CC=CC=N1
CHEMBL1697768	0.053	OS(=O)(=O)OC1=CC=C(C=C1)C(C1=CC=C(OS(O)(=O)=O)C=C1)C1=CC=CC=N1
CHEMBL614	0.052	NC(=O)C1=CN=CC=N1
CHEMBL1463	0.049	NC1=NC(=O)NC=C1F
CHEMBL1140	0.047	NC(=O)C1=CC=CN=C1
CHEMBL1200434	0.047	C[N+](C)(C)CCO
CHEMBL70927	0.046	CN1C=CC(=O)C(O)=C1C
CHEMBL712	0.045	COC1=CC=C(C=C1)C1C(=O)C2=CC=CC=C2C1=O
CHEMBL127516	0.045	CCCCOC(=O)C1=CC=C(N)C=C1
CHEMBL1201050	0.044	CC1=CC=CN2C(=O)C(=CN=C12)C1=NNN=N1
CHEMBL1201198	0.044	CC1=CC=CN2C(=O)C(=CN=C12)C1=NNN=N1
CHEMBL46469	0.041	OC1=C2C(CC3=CC=CC(O)=C3C2=O)=CC=C1
CHEMBL1200977	0.038	CC1=C(C=C(C#N)C(=O)N1)C1=CC=NC=C1
CHEMBL189	0.038	CC1=C(C=C(C#N)C(=O)N1)C1=CC=NC=C1
CHEMBL544	0.037	COC1=CC=C(O)C=C1
CHEMBL2096642	0.037	NC1=CC(=CNC1=O)C1=CC=NC=C1
CHEMBL12856	0.037	NC1=CC(=CNC1=O)C1=CC=NC=C1
CHEMBL1388	0.037	OC1=CC=C(OCC2=CC=CC=C2)C=C1
CHEMBL1308	0.031	CC1=CNN=C1
ZINC (drug like)
ZINC000001551650	0.972	NC(=O)[C@H]1CC[C@H]2CN1C(=O)N2OS(O)(=O)=O
ZINC000009302239	0.971	NC(=O)[C@@H]1CC[C@@H]2CN1C(=O)N2OS(O)(=O)=O
ZINC000033979726	0.971	NC(=O)[C@H]1CC[C@@H]2CN1C(=O)N2OS(O)(=O)=O
ZINC000005566535	0.627	NC(=O)CN1CC(CC1=O)=C1C(=O)CN(CC(N)=O)C1=O
ZINC000095383825	0.601	C[C@H](NC(=O)CN1C(=O)CNC1=O)C1=CCCCC1
ZINC000095383826	0.579	C[C@@H](NC(=O)CN1C(=O)CNC1=O)C1=CCCCC1
ZINC000280661267	0.567	COC(=O)CNC(=O)[C@H](C)N1CCC(C)=C(Br)C1
ZINC000280661263	0.564	COC(=O)CNC(=O)[C@@H](C)N1CCC(C)=C(Br)C1
ZINC000063534092	0.56	CN1C(=O)N(CCC2=CCCCC2)C(=O)C1=O
ZINC000040005780	0.557	CC(C)[C@H]1NC(=O)N(CC(=O)NCC=C)C1=O
ZINC000040005781	0.549	CC(C)[C@@H]1NC(=O)N(CC(=O)NCC=C)C1=O
ZINC000069780506	0.542	C[C@H](NC(=O)CN1C(=O)N(CC=C)C(=O)C1=O)C(C)(C)C
ZINC000006552856	0.527	CCN(C(=O)CN1C(=O)N(CC=C)C(=O)C1=O)C1=CCCCC1
ZINC000003563794	0.527	C[C@H]1CCCC[C@@]11NC(=O)N(CC(=O)NCC=C)C1=O
ZINC000055211567	0.525	C=CC[C@@H]1CC=C[C@H](N1C(=O)CN1C(=O)CNC1=O)C1=CC=CC=C1
ZINC000003563796	0.524	C[C@H]1CCCC[C@]11NC(=O)N(CC(=O)NCC=C)C1=O
ZINC000069780508	0.52	C[C@@H](NC(=O)CN1C(=O)N(CC=C)C(=O)C1=O)C(C)(C)C
ZINC000003563795	0.519	C[C@@H]1CCCC[C@@]11NC(=O)N(CC(=O)NCC=C)C1=O
ZINC000272453954	0.519	NC(=O)NC(=O)CN1CCC=C(F)C1
ZINC000003563798	0.516	C[C@@H]1CCCC[C@]11NC(=O)N(CC(=O)NCC=C)C1=O
ZINC000058430619	0.513	CC1CCC2(CC1)NC(=O)N(CC(=O)NCC(Br)=C)C2=O
ZINC000058407490	0.508	C[C@H]1C[C@@]2(CC(C)(C)C1)NC(=O)N(CC(=O)NCC(Br)=C)C2=O
ZINC000058407492	0.508	C[C@H]1C[C@]2(CC(C)(C)C1)NC(=O)N(CC(=O)NCC(Br)=C)C2=O
ZINC000058407491	0.506	C[C@@H]1C[C@@]2(CC(C)(C)C1)NC(=O)N(CC(=O)NCC(Br)=C)C2=O
ZINC000095464788	0.497	FC1=CCCN(C1)C(=O)CNC(=O)C1=CC=CS1
ZINC000003458118	0.493	C=CCNC(=O)CN1C(=O)NC2(CCCCCC2)C1=O
ZINC000065551884	0.492	C=CCN1C(=O)N(CC(=O)NC2CCCCC2)C(=O)C1=O
ZINC000004548117	0.491	C=CCNC(=O)NC(=O)CN1C(=O)NC2(CCCC2)C1=O
ZINC000012182534	0.489	O=C(NC1CCCCC1)[C@@H]1C=CCN1C(=O)C1=CC=CS1
ZINC000006881828	0.486	C=CCNC(=O)NC(=O)CN1C(=O)NC2(CCCCC2)C1=O
ZINC000096410468	0.484	O=C(N[C@@H]1CCCCNC1=O)N1CCC(=CC1)C1=CC=CS1
ZINC000003323399	0.482	NC(=O)CN1C(=O)N(C2CCCC2)C(=O)C1=O
ZINC000280621093	0.482	CC1(C)C(CNC(=O)CN2C(=O)N(CC=C)C(=O)C2=O)C1(C)C
ZINC000091574373	0.481	O=C(CN1C(=O)CNC1=O)N1C[C@H]2CC=CC[C@H]2C1
ZINC000005828967	0.481	CCOC(=O)CN1CC(CC1=O)=C1C(=O)CN(CC(=O)OCC)C1=O
ZINC000210989211	0.481	CCOC(=O)CN1CC(CC1=O)=C1C(=O)CN(CC(=O)OCC)C1=O
ZINC000136642393	0.481	CCOC(=O)CN1CC(CC1=O)=C1C(=O)CN(CC(=O)OCC)C1=O
ZINC000036037307	0.48	CON(C)C(=O)CN1C(=O)N[C@@]2(C[C@@H](C)CC(C)(C)C2)C1=O
ZINC000004308267	0.478	CCC1(CC)NC(=O)N(CC(=O)NC(=O)NC)C1=O
ZINC000098055955	0.477	CCNC(=O)NC(=O)CN1C(=O)C\\C(=C/C2=CC=C(F)C=C2)C1=O
ZINC000004616354	0.477	NC(=O)C[N+](=O)C1=C2C=CCC=C2NC1=O
ZINC000096410469	0.476	O=C(N[C@H]1CCCCNC1=O)N1CCC(=CC1)C1=CC=CS1
ZINC000003448560	0.475	CC(C)CN1C(=O)N(CC(N)=O)C(=O)C1=O
ZINC000013565351	0.475	O=C(NC1CCCCC1)[C@H]1C=CCN1C(=O)C1=CC=CS1
ZINC000049238637	0.473	CNC(=O)[C@@H]1CCCN1CC(=O)NC(=O)NCC=C
ZINC000036037306	0.472	CON(C)C(=O)CN1C(=O)N[C@@]2(C[C@H](C)CC(C)(C)C2)C1=O
ZINC000049238639	0.472	CNC(=O)[C@H]1CCCN1CC(=O)NC(=O)NCC=C
ZINC000585127408	0.47	COC(=O)C[C@H](NC(C)=O)C(=O)N1CCC=C(Cl)C1
ZINC000000500911	0.468	CNC(=O)N(O)[C@@H]1N(C)C(=O)N(CC(=O)OC)C1(C)C
ZINC000334682795	0.468	C[C@@H](F)CCNC(=O)N1CCC=C(C)C1
ZINC000252488122	0.468	CC(C)(C)[C@@H](NC(N)=O)C(=O)N1CCC(=CC1)C1=CC=CS1
ZINC000050049582	0.466	COC(=O)[C@H]1CCCN1CC(=O)NC(=O)NCC=C
ZINC000070037556	0.464	CCCN(CC#N)C(=O)CN1C(=O)N(CC=C)C(=O)C1=O
ZINC000007471041	0.464	CN1C(=O)N(CC(=O)N(C2CC2)C2=CCCCC2)C(=O)C1=O
ZINC000036037301	0.462	CON(C)C(=O)CN1C(=O)N[C@]2(C[C@H](C)CC(C)(C)C2)C1=O
ZINC000078815332	0.462	CCNC(=O)NC(=O)CN1C(=O)C\\C(=C\\C2=CC=C(F)C=C2)C1=O
ZINC000006542723	0.462	CNC(=O)CN1C(=O)NC2(CCC(C)CC2)C1=O
ZINC000003592631	0.461	CC1CCC2(CC1)NC(=O)N(CC(N)=O)C2=O
ZINC000252488121	0.458	CC(C)(C)[C@H](NC(N)=O)C(=O)N1CCC(=CC1)C1=CC=CS1
ZINC000006590372	0.458	C=CCN1C(=O)N(CC2CCCCC2)C(=O)C1=O
ZINC000000500910	0.458	CNC(=O)N(O)[C@H]1N(C)C(=O)N(CC(=O)OC)C1(C)C
ZINC000036037304	0.455	CON(C)C(=O)CN1C(=O)N[C@]2(C[C@@H](C)CC(C)(C)C2)C1=O
ZINC000585127409	0.453	COC(=O)C[C@@H](NC(C)=O)C(=O)N1CCC=C(Cl)C1
ZINC000003297532	0.45	CNC(=O)CN1C(=O)N[C@H](CC(C)C)C1=O
ZINC000009885645	0.45	CCC1CCC2(CC1)NC(=O)N(CC(N)=O)C2=O
ZINC000091441777	0.449	O=C(CC[C@@H]1NC(=O)NC1=O)NCC1=CCCCC1
ZINC000049518491	0.449	BrC(=C)CNC(=O)N[C@H]1CCCCNC1=O
ZINC000006849195	0.445	CNC(=O)CN1C(=O)N(C)C2(CCC(C)CC2)C1=O
ZINC000050049580	0.444	COC(=O)[C@@H]1CCCN1CC(=O)NC(=O)NCC=C
ZINC000083007559	0.444	NC(=O)N1CCC[C@H]1C(=O)N1CCC(=CC1)C1=CC=C(Cl)C=C1
ZINC000009497842	0.441	BrC1=CC=C(S1)C(=O)CN1C(=O)N(CC=C)C(=O)C1=O
ZINC000014069400	0.441	ClC1=CC=C(S1)C(=O)CN1C(=O)N(CC=C)C(=O)C1=O
ZINC000005292150	0.44	COC(=O)CN1C(=O)NC2(CCCCC2)C1=O
ZINC000253433461	0.44	CC[C@]1(C)NC(=O)N(CC(=O)NCCF)C1=O
ZINC000253433462	0.44	CC[C@@]1(C)NC(=O)N(CC(=O)NCCF)C1=O
ZINC000575604783	0.436	O=C([C@H]1CCC=CC1)N1CC(C1)N1C(=O)CNC1=O
ZINC000003297530	0.436	CNC(=O)CN1C(=O)N[C@@H](CC(C)C)C1=O
ZINC000007777234	0.436	CCNC(=O)CN1C(=O)NC(C)(C)C1=O
ZINC000335575116	0.434	C[C@@H](F)CCNC(=O)N1CCC(C)=CC1
ZINC000039576278	0.434	CNC(=O)CN1C(=O)N(C)C2(CCCCC2)C1=O
ZINC000004512298	0.433	COC(=O)CN1C(=O)NC(C)(C)C1=O
ZINC000952986669	0.431	CC[C@H]1C=CCN1C(=O)C(C)(C)NC(=O)C1=CC=CS1
ZINC000003458140	0.431	COC(=O)CN1C(=O)NC2(CCCCCC2)C1=O
ZINC000952986663	0.43	CC[C@@H]1C=CCN1C(=O)C(C)(C)NC(=O)C1=CC=CS1
ZINC000022202948	0.428	CN1C(=O)N(CN2CCC(=CC2)C2=CC=CC=C2)C(=O)C1=O
ZINC000058737477	0.428	COC(=O)CN1C(=O)N(C)C2(CCCCC2)C1=O
ZINC000030693625	0.428	COC(=O)CNC(=O)CN1C(=O)N(C)C2(CCCCC2)C1=O
ZINC000575604784	0.426	O=C([C@@H]1CCC=CC1)N1CC(C1)N1C(=O)CNC1=O
ZINC000008389341	0.424	C=CCN1C(=O)N(CC(=O)C2=CC=CS2)C(=O)C1=O
ZINC000091441775	0.423	O=C(CC[C@H]1NC(=O)NC1=O)NCC1=CCCCC1
ZINC000071611109	0.423	CON1[C@H]2CCCC=C2N(OC)C(=O)C1=O
ZINC000071611106	0.423	CON1[C@@H]2CCCC=C2N(OC)C(=O)C1=O
ZINC000003516764	0.422	CNC(=O)NC(=O)CN1C(=O)N[C@@]2(CCCC[C@@H]2C)C1=O
ZINC000008726336	0.422	C[C@]1(NC(=O)N(CC(=O)N2CCNC2=O)C1=O)C1CC1
ZINC000096279596	0.42	CN1C2=C([C@H](NC1=O)C1=CSC=C1)C(=O)N(CC(=O)NC1CC1)C2
ZINC000009377683	0.419	CCC1CCC2(CC1)NC(=O)N(CC(=O)NC)C2=O
ZINC000534661412	0.419	C[C@@H](NC(=O)N1CCN(CC1)C(=O)C1=CC=CS1)C1=CCCCC1
ZINC000330660686	0.418	NC(=O)C(NC(=O)CC1=CCCCC1)C(N)=O
ZINC000095982655	0.418	CN1C=C(C=N1)[C@]1(C)NC(=O)N(CC(Cl)=C)C1=O
ZINC000026587175	0.418	CC1=NOC(CN2C(=O)N(CCC3=CCCCC3)C(=O)C2=O)=N1
ZINC000096279595	0.417	CN1C2=C([C@@H](NC1=O)C1=CSC=C1)C(=O)N(CC(=O)NC1CC1)C2
ZINC000005292017	0.417	CNC(=O)NC(=O)CN1C(=O)NC2(CCCCC2)C1=O
ZINC000005365474	0.417	CC(C)N1C(=O)N(CC(=O)NC(=O)NCC=C)C(=O)C1=O
ZINC000067434105	0.416	C[C@@H]1C=CC[C@@H](CC=C)N1C(=O)CN1NC(=O)CCC1=O
ZINC000004308817	0.416	CNC(=O)NC(=O)CN1C(=O)N[C@]2(CCCC[C@H]2C)C1=O
ZINC000004308818	0.416	CNC(=O)NC(=O)CN1C(=O)N[C@]2(CCCC[C@@H]2C)C1=O
ZINC000005806630	0.415	FC1=CC=C(C=C1F)C(=O)CN1C(=O)N(CC=C)C(=O)C1=O
ZINC000006006185	0.415	CN1C(=O)N(CC(N)=O)C(=O)C11CCCCC1
ZINC000008723505	0.414	CS(=O)(=O)CC[C@@H]1NC(=O)N(CC(=O)N(C2CC2)C2=CCCCC2)C1=O
ZINC000030944528	0.414	C[C@H](NC(N)=O)C(=O)NCCC1=CCCCC1
ZINC000285403612	0.413	CC1(C)NC(=O)N(CCN2C[C@H](F)C[C@H]2C(N)=O)C1=O
ZINC000006590843	0.413	CS(=O)(=O)NC1=CC=C(C=C1)C(=O)CN1C(=O)N(CC=C)C(=O)C1=O
ZINC000040456930	0.413	CCN1C(=O)N(CC(=O)C(C)(C)C)C(=O)C1=O
ZINC000008395001	0.413	C[C@@H]1CCCC[C@]11NC(=O)N(CC(=O)OCC(N)=O)C1=O
ZINC000169726866	0.413	COC(=O)[C@H]1C[C@@H](CN1)N1C(=O)CNC1=O
ZINC000102698419	0.412	O=C(CN1C(=O)[C@H]2CC=CC[C@H]2C1=O)N1CCNC1=O
ZINC000003516630	0.411	CNC(=O)NC(=O)CN1C(=O)NC2(CCCCCC2)C1=O
ZINC000004308819	0.411	CNC(=O)NC(=O)CN1C(=O)N[C@@]2(CCCC[C@H]2C)C1=O
ZINC000059407269	0.411	CC[C@H](C)N(CC1=CC=CC=C1)C(=O)CN1C(=O)N(CC=C)C(=O)C1=O
ZINC000008726338	0.409	C[C@@]1(NC(=O)N(CC(=O)N2CCNC2=O)C1=O)C1CC1
ZINC000095982656	0.409	CN1C=C(C=N1)[C@@]1(C)NC(=O)N(CC(Cl)=C)C1=O
ZINC000003595755	0.409	C[C@H]1CCCC[C@@]11NC(=O)N(CC(N)=O)C1=O
ZINC000016048090	0.408	CCC1(CC)NC(=O)N(CC(=O)NC2CC2)C1=O
ZINC000014141863	0.408	BrC1=CC(=CC=C1)C(=O)CN1C(=O)N(CC=C)C(=O)C1=O
ZINC000005291935	0.408	CNC(=O)CN1C(=O)NC2(CCCCC2)C1=O
ZINC000036391495	0.408	CCC[C@H]1NC(=O)N(CC(=O)NC2CC2)C1=O
ZINC000058282273	0.407	CCNC(=O)NC(=O)CN(C)[C@H]1CCCCNC1=O
ZINC000012692299	0.406	O=C(CN1C(=O)[C@@H]2CC=CC[C@H]2C1=O)N1CCNC1=O
ZINC000102698425	0.406	O=C(CN1C(=O)[C@H]2CC=CC[C@@H]2C1=O)N1CCNC1=O
ZINC000036389525	0.406	CCOC(=O)C1=C(CN2CCNC(=O)C2)NC(=O)N[C@H]1CC
ZINC000007988024	0.406	O=C(CC[C@H]1NC(=O)NC1=O)NCCC1=CCCCC1
ZINC000584897455	0.405	NC1=NN=C(CNC(=O)[C@H]2NCC=C2)S1
ZINC000058282272	0.405	CCNC(=O)NC(=O)CN(C)[C@@H]1CCCCNC1=O
ZINC000009483845	0.404	CC(C)CN1C(=O)N(CC(=O)N2CCNC2=O)C(=O)C1=O
ZINC000003487406	0.403	CC(C)C[C@H]1NC(=O)N(CC(=O)NC(=O)NC(C)C)C1=O
ZINC000003592793	0.403	NC(=O)CN1C(=O)NC2(CCCCCC2)C1=O
ZINC000001754771	0.402	CCCC1(CCC)NC(=O)N(CC(N)=O)C1=O
ZINC000003320610	0.402	NC(=O)CN1C(=O)NC2(CCCCCCC2)C1=O
ZINC000005878436	0.402	CCN1C(=O)N(CC(=O)C23CC4CC(CC(C4)C2)C3)C(=O)C1=O
ZINC000005981049	0.4	COC(=O)CNC(=O)CN1C(=O)NC2(CCC(C)CC2)C1=O
ZINC000128035676	0.4	CC1(C)N(CC(N)=O)C(=O)N(CC2CCCCCC2)C1=O
ZINC000095466155	0.4	C[C@@H](N1CCC=CC1)C(=O)N[C@H]1CCS(=O)(=O)C1
ZINC000041098413	0.4	CC(C)(C)C1CCC2(CC1)NC(=O)N(CC(N)=O)C2=O
ZINC000015052478	0.4	O=C(CN1C(=O)N\\C(=C/C2=CC=CS2)C1=O)N1CCCCC1
ZINC000047236489	0.4	C[C@]1(NC(=O)N(CC(=O)N(CC(N)=O)C2CCCC2)C1=O)C1CC1
ZINC000057531254	0.399	CC[C@@]1(C)NC(=O)N(CC(=O)O[C@H](C)C(C)=O)C1=O
ZINC000005041116	0.398	C[C@H]1CCCC[C@@]11NC(=O)N(CC(=O)OCC#N)C1=O
ZINC000036391496	0.397	CCC[C@@H]1NC(=O)N(CC(=O)NC2CC2)C1=O
ZINC000005041115	0.397	C[C@@H]1CCCC[C@@]11NC(=O)N(CC(=O)OCC#N)C1=O
ZINC000005041114	0.397	C[C@H]1CCCC[C@]11NC(=O)N(CC(=O)OCC#N)C1=O
ZINC000069537987	0.396	COC(=O)[C@@H](CC(C)C)NC(=O)CN1C(=O)NC(C)(C)C1=O
ZINC000071774664	0.396	FC1=CC=C(C=C1)C1=CCN(CC1)C(=O)[C@H]1CNCC(=O)N1
ZINC000004469319	0.396	CNC(=O)NC(=O)CN1C(=O)NC2(CCC(C)CC2)C1=O
ZINC000005377254	0.396	NC(=O)CCN1CC(=O)N(CC=C)C1=S
ZINC000041624623	0.396	COC(=O)[C@@H]1C[C@H]2CCCC[C@@H]2N1CC(=O)NC(=O)NCC=C
ZINC000003595759	0.395	C[C@@H]1CCCC[C@]11NC(=O)N(CC(N)=O)C1=O
ZINC000003595758	0.395	C[C@H]1CCCC[C@]11NC(=O)N(CC(N)=O)C1=O
ZINC000032911228	0.395	CCNC(=O)CN1C(=O)NC2(CCCC2)C1=O
ZINC000047236490	0.395	C[C@@]1(NC(=O)N(CC(=O)N(CC(N)=O)C2CCCC2)C1=O)C1CC1
ZINC000005041019	0.395	C[C@H](OC(=O)CN1C(=O)N[C@@]2(CCCC[C@@H]2C)C1=O)C(N)=O
ZINC000048834880	0.394	CCC[C@]1(C)NC(=O)N(CC(=O)NC2CC2)C1=O
ZINC000018475789	0.394	O=C(CN1C(=O)NC2(CCCC2)C1=O)NCC#C
ZINC000009314929	0.394	C[C@@]1(NC(=O)N(CC(=O)NC(=O)NCC=C)C1=O)C1=CC=CS1
ZINC000007287547	0.394	O=C(CN1C(=O)NC2(CCCCC2)C1=O)NCC#C
ZINC000097379809	0.394	FC(F)CN1C(=O)N(CC=C)C(=O)C1=O
ZINC000007988025	0.394	O=C(CC[C@@H]1NC(=O)NC1=O)NCCC1=CCCCC1
ZINC000027370589	0.394	CCN1C(=O)N(CC(=O)NC(C)(C)CC)C(=O)C1=O
ZINC000004592667	0.394	C=CCNC(=O)C(=O)NCCC1=CCCCC1
ZINC000069537986	0.393	COC(=O)[C@H](CC(C)C)NC(=O)CN1C(=O)NC(C)(C)C1=O
ZINC000012928407	0.393	CCNC(=O)CN1C(=O)N[C@](C)(C2CCCCC2)C1=O
ZINC000008885910	0.393	CCNC(=O)CN1C(=O)N[C@](C)(CCC(C)C)C1=O
ZINC000101662143	0.393	CCCCCCC[C@]1(C)NC(=O)N(CC(N)=O)C1=O
ZINC000069568319	0.393	BrC(=C)CN1C(=O)N(CC=C)C(=O)C1=O
ZINC000000075848	0.393	ON1C(=O)C2(CCCCC2)C(=O)[C@@]11CCCC=C1
ZINC000020895609	0.392	C[C@@H](OC(=O)CN1C(=O)NC(C)(C)C1=O)C(=O)NC(N)=O
ZINC000001763089	0.392	C[C@@]1(NC(=O)NC1=O)\\C=C\\C1=CC=CC=C1
ZINC000057531256	0.392	CC[C@]1(C)NC(=O)N(CC(=O)O[C@H](C)C(C)=O)C1=O
ZINC000003516635	0.392	CCNC(=O)NC(=O)CN1C(=O)NC2(CCCCCC2)C1=O
ZINC000005041017	0.392	C[C@H](OC(=O)CN1C(=O)N[C@]2(CCCC[C@@H]2C)C1=O)C(N)=O
ZINC000012601588	0.391	C[C@@H]1C[C@]2(CC(C)(C)C1)NC(=O)N(CC(=O)NC1CC1)C2=O
ZINC000022014086	0.391	CNC(=O)NC(=O)CN1CCC[C@H]1C(=O)N(C)C
ZINC000009315149	0.391	O=C(CN1C(=O)NC2(CCCCCCC2)C1=O)NCC#C
ZINC000005293029	0.391	CCNC(=O)NC(=O)CN1C(=O)NC2(CCCC2)C1=O
ZINC000057531249	0.39	CC[C@@]1(C)NC(=O)N(CC(=O)O[C@@H](C)C(C)=O)C1=O
ZINC000252486900	0.39	COC(=O)CN1C(=O)N[C@](CCC(C)C)(C2CC2)C1=O
ZINC000003278611	0.39	CCNC(=O)CN1C(=O)NC2(CCCCCC2)C1=O
ZINC000012601594	0.39	C[C@@H]1C[C@@]2(CC(C)(C)C1)NC(=O)N(CC(=O)NC1CC1)C2=O
ZINC000023424086	0.389	NC(=O)CN[C@H]1N(CC2=CC=C3OCOC3=C2)C(=O)C2=C1CCCC2
ZINC000002712773	0.389	CCCNC(=O)C=C1CC(=O)NC(=O)N1
ZINC000008075343	0.389	CN(C)C(=O)CN1C(=O)NC2(CCCCCCC2)C1=O
ZINC000003595756	0.389	C[C@@H]1CCCC[C@@]11NC(=O)N(CC(N)=O)C1=O
ZINC000012979204	0.389	C[C@]1(NC(=O)N(CC(N)=O)C1=O)C1CCCCC1
ZINC000024539866	0.389	O=C(CN1C(=O)[C@@H]2CCCN2C1=O)NCC1=CC=CS1
ZINC000008395004	0.389	C[C@H]1CCCC[C@@]11NC(=O)N(CC(=O)OCC(N)=O)C1=O
ZINC000012601591	0.388	C[C@H]1C[C@@]2(CC(C)(C)C1)NC(=O)N(CC(=O)NC1CC1)C2=O
ZINC000095466153	0.388	C[C@@H](N1CCC=CC1)C(=O)N[C@@H]1CCS(=O)(=O)C1
ZINC000012115063	0.388	COC1=CC=C(CNC(=O)[C@H]2C=CCN2C(=O)C2CC2)C=C1
ZINC000169726867	0.387	COC(=O)[C@@H]1C[C@H](CN1)N1C(=O)CNC1=O
ZINC000409091663	0.387	O=C1N\\C(=C/C2=CC=CS2)C(=O)N1C1CCCCC1
ZINC000003317891	0.387	O=C(CN1C(=O)NC2(CCCC2)C1=O)NCC1=CC=CS1
ZINC000007974571	0.386	CN(C)C(=O)CN1C(=O)NC2(CCCCCC2)C1=O
ZINC000012928402	0.386	CCNC(=O)CN1C(=O)N[C@@](C)(C2CCCCC2)C1=O
ZINC000249729852	0.385	COC(=O)[C@@H]1C[C@@H]2CCCC[C@H]2N1CC(=O)NC(=O)NCC=C
ZINC000008395003	0.384	C[C@@H]1CCCC[C@@]11NC(=O)N(CC(=O)OCC(N)=O)C1=O
ZINC000534658823	0.384	CN1C(=O)[C@H]2CN(C[C@H]2C1=O)C(=O)[C@H]1NCC=C1
ZINC000225776755	0.384	ClC1=C(Cl)C(=CC=C1)C(=O)CN1C(=O)N(CC=C)C(=O)C1=O
ZINC000024989155	0.383	CCNC(=O)NC(=O)[C@H](C)N(C)CC(=O)N1CCCC1
ZINC000071893878	0.383	BrC1=CN(CCN2C(=O)N(CC=C)C(=O)C2=O)N=C1
ZINC000039575569	0.383	CCC1CCC2(CC1)NC(=O)N(CC(=O)OCC(N)=O)C2=O
ZINC000023424083	0.382	NC(=O)CN[C@@H]1N(CC2=CC=C3OCOC3=C2)C(=O)C2=C1CCCC2
ZINC000031636208	0.382	C[C@@H]1CCCC[C@@]11NC(=O)N(CC(=O)NCCC#N)C1=O
ZINC000019564148	0.382	COC1=CC=CC(=C1)C(=O)N1CC=C[C@@H]1C(=O)NC1CC1
ZINC000005291878	0.381	O=C(CN1C(=O)NC2(CCCCC2)C1=O)N1CCNC1=O
ZINC000021873241	0.381	CN1C(=O)N(CC(=O)NC2CC2)C(=O)C11CCCCC1
ZINC000012979206	0.38	C[C@@]1(NC(=O)N(CC(N)=O)C1=O)C1CCCCC1
ZINC000008246855	0.38	CC1=CC(C(=O)CN2C(=O)N(CC=C)C(=O)C2=O)=C(C)S1
ZINC000003505380	0.38	CCNC(=O)CN1C(=O)NC2(CCCCC2)C1=O
ZINC000014253497	0.379	CC1CCC2(CC1)NC(=O)N(CC1=C(Cl)SN=N1)C2=O
ZINC000005292800	0.379	CC(C)NC(=O)NC(=O)CN1C(=O)NC2(CCCC2)C1=O
ZINC000069771513	0.379	COC(=O)[C@H](C)N(CC(=O)N1CCNC1=O)C1CC1
ZINC000057531253	0.378	CC[C@]1(C)NC(=O)N(CC(=O)O[C@@H](C)C(C)=O)C1=O
ZINC000003505721	0.378	O=C(CN1C(=O)NC2(CCCC2)C1=O)NC1CC1
ZINC000091536898	0.378	CN1[C@@H](CC(=O)NCCC2=CCCCC2)C(=O)N(C)C1=O
ZINC000018350499	0.378	C[C@H]1CCCC[C@]11NC(=O)N(CC(=O)NCC#C)C1=O
ZINC000335835813	0.377	FC1=CCCN(C1)C(=O)NCC1=NNC=C1
ZINC000020895612	0.377	C[C@H](OC(=O)CN1C(=O)NC(C)(C)C1=O)C(=O)NC(N)=O
ZINC000223155388	0.377	CC1(C)N(CC(=O)NCCCC2=NC=CN2)C(=O)NC1=O
ZINC000032869646	0.377	C[C@@H](NC(=O)C1=CC=CS1)C(=O)NCCC1=CCCCC1
ZINC000020823635	0.377	CSCC[C@@H]1NC(=O)N(CC(=O)N[C@H](C)C(C)C)C1=O
ZINC000065577527	0.377	COC(=O)C(C)(C)N(C)C(=O)CN1C(=O)NC2(CCCC2)C1=O
ZINC000031636214	0.376	C[C@@H]1CCCC[C@]11NC(=O)N(CC(=O)NCCC#N)C1=O
ZINC000006940774	0.376	C[C@H]1C[C@]2(CC(C)(C)C1)NC(=O)N(CC(N)=O)C2=O
ZINC000004548067	0.376	CCCNC(=O)CN1C(=O)NC2(CCCC2)C1=O
ZINC000071829670	0.376	CCC1(CC)NC(=O)N(CC(=O)N2C[C@H](CC[C@H]2C)C(N)=O)C1=O
ZINC000005041015	0.375	C[C@H](OC(=O)CN1C(=O)N[C@]2(CCCC[C@H]2C)C1=O)C(N)=O
ZINC000005292000	0.375	O=C(CN1C(=O)NC2(CCCCC2)C1=O)NCC1=CC=CS1
ZINC000006149676	0.375	O=C(CN1C(=O)NC2(CCCC2)C1=O)O[C@@H]1CCOC1=O
ZINC000584897454	0.374	NC1=NN=C(CNC(=O)[C@@H]2NCC=C2)S1
ZINC000072287517	0.374	O=C([C@H]1CCCCN1CC#C)N1CCC(=CC1)C1=CC=CS1
ZINC000006590842	0.374	CS(=O)(=O)C1=CC=C(C=C1)C(=O)CN1C(=O)N(CC=C)C(=O)C1=O
ZINC000003563789	0.374	CCNC(=O)CN1C(=O)N[C@]2(CCCC[C@H]2C)C1=O
ZINC000003457962	0.374	CCNC(=O)NC(=O)CN1C(=O)NC2(CCC(C)CC2)C1=O
ZINC000003458152	0.373	O=C(CN1C(=O)NC2(CCCCCC2)C1=O)NC1CC1
ZINC000075141422	0.373	COC(=O)[C@@H](NC(=O)CN1C(=O)CN(C)C1=O)C(C)(C)C
ZINC000012200078	0.373	CCC[C@H](NC(=O)[C@H](C)N1C(=O)NC(C)(C)C1=O)C1=CC=CS1
ZINC000069771514	0.373	COC(=O)[C@@H](C)N(CC(=O)N1CCNC1=O)C1CC1
ZINC000065404929	0.373	C[C@H](NC(C)=O)C1=CCCN(CC(=O)NC2=CN(C)N=C2)C1
ZINC000003563791	0.372	CCNC(=O)CN1C(=O)N[C@@]2(CCCC[C@@H]2C)C1=O
ZINC000089948073	0.372	CCC1(CC)NC(=O)N(CC(=O)O[C@@H]2C[C@H](C)OC2=O)C1=O
ZINC000169726865	0.372	COC(=O)[C@@H]1C[C@@H](CN1)N1C(=O)CNC1=O
ZINC000003516666	0.372	C[C@@]1(NC(=O)N(CC(=O)NC(=O)NCC=C)C1=O)C1=CC=CC=C1
ZINC000534671694	0.372	O=C([C@@H]1NCC=C1)N1CCN(CC2=NNC=N2)CC1
ZINC000095156357	0.372	CC1(C)NC(=O)N(CC2=NNN=N2)C1=O
ZINC000008274071	0.372	O=C(CN1C(=O)NC2(CCCCCC2)C1=O)NCC#C
ZINC000888097092	0.372	NC(=O)[C@@H]1NC(=O)N(CC(=O)NC2CCCCCC2)C1=O
ZINC000018350497	0.37	C[C@@H]1CCCC[C@]11NC(=O)N(CC(=O)NCC#C)C1=O
ZINC000585130324	0.37	FC1=CC=C(C=C1)C(=O)NCC(=O)N1CCC=C(Cl)C1
ZINC000065404930	0.37	C[C@@H](NC(C)=O)C1=CCCN(CC(=O)NC2=CN(C)N=C2)C1
ZINC000008395002	0.37	C[C@H]1CCCC[C@]11NC(=O)N(CC(=O)OCC(N)=O)C1=O
ZINC000534674519	0.37	CCC[C@@H]1C=CCN1C(=O)NCCN1C=NC=N1
ZINC000170613701	0.369	C=CCN1CC(=O)N(CCN2C=CN=C2)C1=O
ZINC000069926985	0.369	C[C@@H]1CCN([C@H]2CCCC[C@H]12)C(=O)CN1C(=O)N(C)C(=O)C1=O
ZINC000075141424	0.369	COC(=O)[C@H](NC(=O)CN1C(=O)CN(C)C1=O)C(C)(C)C
ZINC000285547648	0.369	NC(=O)[C@@H]1C[C@@H](F)CN1CC(=O)NCCC1=CCCCC1
ZINC000040456747	0.368	CCNC(=O)CN1C(=O)N[C@@H](CCSC)C1=O
ZINC000005041018	0.368	C[C@H](OC(=O)CN1C(=O)N[C@@]2(CCCC[C@H]2C)C1=O)C(N)=O
ZINC000229530937	0.368	C[C@@H]1CCN([C@@H]2CCCC[C@@H]12)C(=O)CN1C(=O)N(C)C(=O)C1=O
ZINC000095993750	0.368	CC1=CC(CCCN2C(=O)N(CC=C)C(=O)C2=O)=CC=C1
ZINC000012200073	0.367	CCC[C@@H](NC(=O)[C@H](C)N1C(=O)NC(C)(C)C1=O)C1=CC=CS1
ZINC000888097093	0.367	NC(=O)[C@H]1NC(=O)N(CC(=O)NC2CCCCCC2)C1=O
ZINC000002712776	0.367	CCCCNC(=O)C=C1CC(=O)NC(=O)N1
ZINC000069455008	0.367	C=CCNC(=O)CN1CCN(CC1)C(=O)CN1C(=O)CCC1=O
ZINC000252486899	0.367	COC(=O)CN1C(=O)N[C@@](CCC(C)C)(C2CC2)C1=O
ZINC000012115048	0.367	O=C(NCC1=CC=C2OCOC2=C1)[C@H]1C=CCN1C(=O)C1=CC=CS1
ZINC000108848496	0.367	C[C@@H](OC(=O)CN1C(=O)N[C@]2(CCCC[C@@H]2C)C1=O)C(N)=O
ZINC000335254218	0.366	CN1CN(CC1=O)C(=O)C(C)(C)C(F)F
ZINC000005442605	0.366	C=CCN1C(=O)N[C@@H](CC2=CC=CC=C2)C1=O
ZINC000071803691	0.366	C=CCN1C(=O)N(CC(=O)OC2CCCC2)C(=O)C1=O
ZINC000012200065	0.366	CCC[C@@H](NC(=O)[C@@H](C)N1C(=O)NC(C)(C)C1=O)C1=CC=CS1
ZINC000331852401	0.366	O=C1CNC(=O)N1CCCN1C(=O)[C@H]2CC=CC[C@H]2C1=O
ZINC000273167760	0.365	CN1C=C(NC(=O)N2CCC=C(F)C2)C=N1
ZINC000169726868	0.365	COC(=O)[C@H]1C[C@H](CN1)N1C(=O)CNC1=O
ZINC000012182561	0.365	COC1=CC=C(NC(=O)[C@@H]2C=CCN2C(=O)C2CC2)C=C1
ZINC000031636217	0.364	C[C@H]1CCCC[C@]11NC(=O)N(CC(=O)NCCC#N)C1=O
ZINC000253399194	0.364	CC(C)(C)C(=O)N1CC[C@H](C1)N1C(=O)CNC1=O
ZINC000058300513	0.364	COC1=CC=C(C)C=C1C(=O)CN1C(=O)N(CC=C)C(=O)C1=O
ZINC000008938653	0.363	COC1=CC=C(C=C1)[C@]1(C)NC(=O)N(CC(Cl)=C)C1=O
ZINC000057450390	0.363	O=C(CN1CCNC(=O)C1)NCCC1=CCCCC1
ZINC000023898080	0.362	CC[C@@]1(C)NC(=O)N(CC(=O)OCC(=O)C(C)(C)C)C1=O
ZINC000534674520	0.362	CCC[C@H]1C=CCN1C(=O)NCCN1C=NC=N1
ZINC000390832724	0.362	C[C@@H]1CCCC[C@@]11NC(=O)N(CC(=O)N[C@@H]2C(=O)OCC2(C)C)C1=O
ZINC000229530955	0.362	C[C@@H]1CCN([C@H]2CCCC[C@@H]12)C(=O)CN1C(=O)N(C)C(=O)C1=O
ZINC000018398916	0.362	CC1CCC2(CC1)NC(=O)N(CC(=O)NCC#C)C2=O
ZINC000065409384	0.362	NC(=O)CN1CCC=C(CCNS(=O)(=O)C2=CC=CC=C2)C1
ZINC000069665942	0.361	CCCNC(=O)NC(=O)CN1CCC[C@@H](CNS(N)(=O)=O)C1
ZINC000282515498	0.361	CCCN(CC(=O)NC(=O)NCC)[C@@H]1CC(=O)N(C)C1=O
ZINC000409247601	0.361	CCCN1C(=O)N\\C(=C\\C2=CC=C(Cl)S2)C1=O
ZINC000001249587	0.36	CCOC(=O)C1=C2N(C(=O)N(C)C2=O)C(C)(C)CC1=O
ZINC000005041113	0.36	C[C@@H]1CCCC[C@]11NC(=O)N(CC(=O)OCC#N)C1=O
ZINC000032945049	0.359	CCN1C(=O)N(CC(=O)N2CCCC2)C(=O)C1=O
ZINC000072287518	0.358	O=C([C@@H]1CCCCN1CC#C)N1CCC(=CC1)C1=CC=CS1
ZINC000108848501	0.358	C[C@@H](OC(=O)CN1C(=O)N[C@@]2(CCCC[C@@H]2C)C1=O)C(N)=O
ZINC000004308809	0.358	C[C@@H]1CCCC[C@]11NC(=O)N(CC(=O)NCC2=CC=CS2)C1=O
ZINC000006369185	0.358	C[C@H]1CCCC[C@@]11NC(=O)N(CC(=O)OCC(C)=O)C1=O
ZINC000003358706	0.358	CCC1(CC)NC(=O)N(CC(=O)NC2=CC=C(C=C2)S(N)(=O)=O)C1=O
ZINC000006879345	0.358	COC1=CC=C(C=C1Br)C(=O)CN1C(=O)N(CC=C)C(=O)C1=O
ZINC000003043417	0.357	C=CCNC(=O)CN1C(=S)NC2CCCCC2C1=O
ZINC000012897638	0.357	CC1(C)NC(=O)N(CC(=O)C23CC4CC(CC(C4)C2)C3)C1=O
ZINC000032869647	0.357	C[C@H](NC(=O)C1=CC=CS1)C(=O)NCCC1=CCCCC1
ZINC000244983730	0.356	O=C(C1CCC1)N1CC(C1)N1C(=O)CNC1=O
ZINC000225429215	0.356	O=C(CN1C(=O)N[C@@H](CC#C)C1=O)NC1CCCCCCC1
ZINC000058264978	0.355	CCNC(=O)NC(=O)CN1CCCC[C@H]1C(=O)N1CCCC1
ZINC000252444064	0.355	CCC[C@H]1NC(=O)N(CN2CCCC[C@H]2C(N)=O)C1=O
ZINC000006149680	0.355	O=C(CN1C(=O)NC2(CCCC2)C1=O)O[C@H]1CCOC1=O
ZINC000253473091	0.355	O=C(CC1CC1)N1CC(C1)N1C(=O)CNC1=O
ZINC000003432412	0.355	O=C(CN1C(=O)NC2(CCCCCCC2)C1=O)NCC1=CC=CS1
ZINC000003296658	0.354	CCCNC(=O)CN1C(=O)N[C@H](CCSC)C1=O
ZINC000585332305	0.354	O=C([C@H]1CCC=CC1)N1CCC(CC1)N1C(=O)CNC1=O
ZINC000089948075	0.354	CCC1(CC)NC(=O)N(CC(=O)O[C@@H]2C[C@@H](C)OC2=O)C1=O
ZINC000071846612	0.353	O=C(CN1C(=O)CNC1=O)N1CCCN(CC2=CC=CS2)CC1
ZINC000002650588	0.353	COC(=O)C1CCN(CC1)C(=O)CN1C(=O)N[C@@H](CC(C)C)C1=O
ZINC000023877008	0.353	CC[C@]1(C)NC(=O)N(CC(=O)OCC(=O)NCC2=CC=CS2)C1=O
ZINC000012141860	0.353	FC1=CC=C(C(=O)N2CC=C[C@H]2C(=O)NCCC2=CC=CC=C2)C(F)=C1
ZINC000328592050	0.352	C[C@@H]1CCCC[C@]11NC(=O)N(CC(=O)N[C@@H]2C(=O)OCC2(C)C)C1=O
ZINC000069926990	0.352	C[C@@H]1CCN([C@@H]2CCCC[C@H]12)C(=O)CN1C(=O)N(C)C(=O)C1=O
ZINC000023877007	0.351	CC[C@@]1(C)NC(=O)N(CC(=O)OCC(=O)NCC2=CC=CS2)C1=O
ZINC000329399671	0.351	C[C@@H](NC(=O)C1=CC=C(Br)S1)C(=O)N1CN(C)C(=O)C1
ZINC000032818830	0.351	O=C(CN1C(=O)N\\C(=C/CC2=CC=CC=C2)C1=O)NC1=CC=CC=C1
ZINC000020823637	0.351	CSCC[C@H]1NC(=O)N(CC(=O)N[C@H](C)C(C)C)C1=O
ZINC000009054571	0.351	C[C@@]1(NC(=O)N(CC(=O)NC(=O)N[C@H]2CCS(=O)(=O)C2)C1=O)C1CC1
ZINC000003372871	0.351	O=C(CN1C(=O)NC2(CCCCCC2)C1=O)NCC1=CC=CS1
ZINC000008395246	0.351	C[C@H](OC(=O)CN1C(=O)N[C@]2(CCCC[C@H]2C)C1=O)C(C)=O
ZINC000002342094	0.35	C=CCN1C(=O)N[C@H](CC2=CC=CC=C2)C1=O
ZINC000058217501	0.35	C[C@@]1(NC(=O)N(CC(=O)NC(=O)NCC=C)C1=O)C1=CC=CC(=C1)C#N
ZINC000274554804	0.35	FC1=CCCN(C1)C(=O)NC1=CSC=C1
ZINC000018350493	0.35	C[C@@H]1CCCC[C@@]11NC(=O)N(CC(=O)NCC#C)C1=O
ZINC000069509267	0.35	C[C@H](NC(=O)NCCCS(C)(=O)=O)C(=O)N1CCCC[C@@H]1C
ZINC000069509258	0.35	C[C@@H](NC(=O)NCCCS(C)(=O)=O)C(=O)N1CCCC[C@H]1C
ZINC000014167493	0.35	O=C(CN1C(=O)N(CCC2=CC=CS2)C(=O)C1=O)N1CCNC1=O
ZINC000095407446	0.35	CCOC(=O)[C@@H](C)N1CCN2[C@@H](C1)C(=O)NC2=O
ZINC000008940899	0.349	C[C@@H]1CCCC[C@@]11NC(=O)N(CC(=O)N(C)CC2=CC=CS2)C1=O
ZINC000008395249	0.349	C[C@H](OC(=O)CN1C(=O)N[C@@]2(CCCC[C@@H]2C)C1=O)C(C)=O
ZINC000008395248	0.349	C[C@H](OC(=O)CN1C(=O)N[C@@]2(CCCC[C@H]2C)C1=O)C(C)=O
ZINC000270495793	0.349	CC(C)(C)C1=CCN(CC1)C(=O)NC1=CC=CC(=C1)S(C)(=O)=O
ZINC000018350495	0.349	C[C@H]1CCCC[C@@]11NC(=O)N(CC(=O)NCC#C)C1=O
ZINC000225826872	0.349	C[C@H](NC(=O)CN1C(=O)N[C@H](C1=O)C(C)(C)C)C1=CC=CS1
ZINC000012115052	0.348	COC1=CC=C(C=C1)C(=O)N1CC=C[C@@H]1C(=O)NCC=C
ZINC000035343741	0.348	CCC[C@H]1NC(=O)N(CN2CCCC[C@@H]2C(N)=O)C1=O
ZINC000069569144	0.348	C[C@@H](N1CCN(CC1)C(=O)CN1C(=O)CCC1=O)C(=O)NCC=C
ZINC000098053009	0.348	CN1C=C(C=N1)[C@]1(C)NC(=O)N(C\\C=C/C2=CC=CC=C2)C1=O
ZINC000031633964	0.348	CC(C)CC[C@]1(C)NC(=O)N(CC(=O)NCCC#N)C1=O
ZINC000022014083	0.348	CNC(=O)NC(=O)CN1CCC[C@@H]1C(=O)N(C)C
ZINC000007044076	0.347	C[C@]1(NC(=O)N(CC(=O)NC2(CCCC2)C#N)C1=O)C1CC1
ZINC000328597976	0.347	C=CC(=O)N1CC[C@@H](CN2C(=O)CNC2=O)C1
ZINC000584895245	0.347	NC(=O)C1(CCCCCC1)NC(=O)[C@H]1CCC(=O)NC(=O)N1
ZINC000003516569	0.347	C[C@@]1(NC(=O)N(CC(=O)NC(=O)NCC=C)C1=O)C1=CC=C(Cl)C=C1
ZINC000390827137	0.347	O=C(C=CC1=CC=CS1)N1CC(C1)N1C(=O)CNC1=O
ZINC000004360999	0.347	CC(C)NC(=O)NC(=O)COC(=O)CN1C(=O)NC(C)(C)C1=O
ZINC000003593210	0.347	C[C@@]1(NC(=O)N(CC(=O)NC(=O)NCC=C)C1=O)C1=CC=CC(Br)=C1
ZINC000006369177	0.347	C[C@H]1CCCC[C@]11NC(=O)N(CC(=O)OCC(C)=O)C1=O
ZINC000004854687	0.346	[O-][N+](=O)C1=CC=C(C=C1)[C@@H]1NC(=O)NC2=C1C(=O)N(CC=C)C2
ZINC000007401150	0.346	CN1C(=O)N(CC(=O)NCC#C)C(=O)C11CCCCC1
ZINC000006552616	0.346	ClC1=NC=CC=C1NC(=O)CN1C(=O)N(CCC2=CCCCC2)C(=O)C1=O
ZINC000331852432	0.346	O=C1CNC(=O)N1CCCN1C(=O)[C@@H]2CC=CC[C@H]2C1=O
ZINC000331852448	0.346	O=C1CNC(=O)N1CCCN1C(=O)[C@H]2CC=CC[C@@H]2C1=O
ZINC000026904976	0.346	CN(CCN1C(=O)NC(C)(C)C1=O)CC1=CC=C(Cl)S1
ZINC000089938861	0.346	CNC(=O)NC(=O)[C@H](C)N1CCN(C)C[C@H]1C
ZINC000409238776	0.345	CCCN1C(=O)N\\C(=C\\C2=CC=C(C=C2)[N+]([O-])=O)C1=O
ZINC000006369176	0.345	C[C@@H]1CCCC[C@]11NC(=O)N(CC(=O)OCC(C)=O)C1=O
ZINC000095503562	0.345	CC1=CCN(CC1)C(=O)NC1=CC(=CC=C1Cl)S(N)(=O)=O
ZINC000055309025	0.345	CC(C)(NC(=O)C1=CC=CS1)C(=O)NCCC1=CC[C@H]2C[C@@H]1C2(C)C
ZINC000024989151	0.344	CCNC(=O)NC(=O)[C@@H](C)N(C)CC(=O)N1CCCC1
ZINC000031636211	0.344	C[C@H]1CCCC[C@@]11NC(=O)N(CC(=O)NCCC#N)C1=O
ZINC000007779720	0.344	C[C@@H](OC(=O)CN1C(=O)CNC1=O)C(=O)NC1CCCC1
ZINC000004514122	0.344	CC[C@@]1(NC(=O)N(CC(=O)NC(=O)NCC=C)C1=O)C1=CC=C(F)C=C1
ZINC000003464173	0.344	CC[C@]1(NC(=O)N(CC(=O)NCC=C)C1=O)C1=CC=C(Cl)C=C1
ZINC000095407447	0.344	CCOC(=O)[C@H](C)N1CCN2[C@@H](C1)C(=O)NC2=O
ZINC000252476938	0.344	CCOC(=O)[C@@H](C)N1CCN2[C@H](C1)C(=O)NC2=O
ZINC000192519795	0.344	NS(=O)(=O)CC1CCN(CC1)C(=O)N[C@H]1CCCC=C1
ZINC000030210738	0.343	CCNC(=O)NC(=O)CN1CCCN(CC2=CC=CS2)CC1
ZINC000049085746	0.343	CNC(=O)CN(C)C(=O)CNC(=O)NC1CC1
ZINC000067673345	0.343	C[C@@H](NC(=O)CC1=CC=C(F)C=C1)C1=CCCN(CC(N)=O)C1
ZINC000023898083	0.342	CC[C@]1(C)NC(=O)N(CC(=O)OCC(=O)C(C)(C)C)C1=O
ZINC000390832725	0.342	C[C@@H]1CCCC[C@@]11NC(=O)N(CC(=O)N[C@H]2C(=O)OCC2(C)C)C1=O
ZINC000008746125	0.342	CCC(CC)NC(=O)CN1C(=O)N(CC2=CC=CS2)C(=O)C1=O
ZINC000004616233	0.342	CCOC(=O)C[N+](=O)C1=C2C=CCC=C2NC1=O
ZINC000584895246	0.342	NC(=O)C1(CCCCCC1)NC(=O)[C@@H]1CCC(=O)NC(=O)N1
ZINC000169865672	0.342	CSCCNC(=O)CN1C(=O)N[C@]2(C[C@@H](C)CC(C)(C)C2)C1=O
ZINC000003600520	0.342	C[C@]1(NC(=O)N(CC(=O)NCC=C)C1=O)C1=CC=C(Cl)C=C1
ZINC000069509265	0.341	C[C@H](NC(=O)NCCCS(C)(=O)=O)C(=O)N1CCCC[C@H]1C
ZINC000409241241	0.341	CCCN1C(=O)N\\C(=C\\C2=CC=C(Br)S2)C1=O
ZINC000282515500	0.341	CCCN(CC(=O)NC(=O)NCC)[C@H]1CC(=O)N(C)C1=O
ZINC000585332306	0.341	O=C([C@@H]1CCC=CC1)N1CCC(CC1)N1C(=O)CNC1=O
ZINC000003600518	0.34	C[C@@]1(NC(=O)N(CC(=O)NCC=C)C1=O)C1=CC=C(Cl)C=C1
ZINC000065461307	0.34	C[C@@H](N(C)C(C)=O)C1=CCN(CC(=O)NC2=CN=CC=N2)CC1
ZINC000409419939	0.34	CCCNC(=O)CC1=C2CCCC[C@@H]2N(C)C1=O
ZINC000065397163	0.34	CN1C=C(NC(=O)CN2CCC=C(C2)[C@H]2CCCCN2C(C)=O)C=N1
ZINC000252444063	0.34	CCC[C@@H]1NC(=O)N(CN2CCCC[C@H]2C(N)=O)C1=O
ZINC000252476939	0.34	CCOC(=O)[C@H](C)N1CCN2[C@H](C1)C(=O)NC2=O
ZINC000253471941	0.339	O=C(CC1CCCC1)N1CC(C1)N1C(=O)CNC1=O
ZINC_lead
ZINC000001551650	0.972	NC(=O)[C@H]1CC[C@H]2CN1C(=O)N2OS(O)(=O)=O
ZINC000009302239	0.971	NC(=O)[C@@H]1CC[C@@H]2CN1C(=O)N2OS(O)(=O)=O
ZINC000033979726	0.971	NC(=O)[C@H]1CC[C@@H]2CN1C(=O)N2OS(O)(=O)=O
ZINC000005566535	0.627	NC(=O)CN1CC(CC1=O)=C1C(=O)CN(CC(N)=O)C1=O
ZINC000095383825	0.601	C[C@H](NC(=O)CN1C(=O)CNC1=O)C1=CCCCC1
ZINC000095383826	0.579	C[C@@H](NC(=O)CN1C(=O)CNC1=O)C1=CCCCC1
ZINC000280661267	0.567	COC(=O)CNC(=O)[C@H](C)N1CCC(C)=C(Br)C1
ZINC000280661263	0.564	COC(=O)CNC(=O)[C@@H](C)N1CCC(C)=C(Br)C1
ZINC000069780506	0.542	C[C@H](NC(=O)CN1C(=O)N(CC=C)C(=O)C1=O)C(C)(C)C
ZINC000006552856	0.527	CCN(C(=O)CN1C(=O)N(CC=C)C(=O)C1=O)C1=CCCCC1
ZINC000003563794	0.527	C[C@H]1CCCC[C@@]11NC(=O)N(CC(=O)NCC=C)C1=O
ZINC000055211567	0.525	C=CC[C@@H]1CC=C[C@H](N1C(=O)CN1C(=O)CNC1=O)C1=CC=CC=C1
ZINC000003563796	0.524	C[C@H]1CCCC[C@]11NC(=O)N(CC(=O)NCC=C)C1=O
ZINC000069780508	0.52	C[C@@H](NC(=O)CN1C(=O)N(CC=C)C(=O)C1=O)C(C)(C)C
ZINC000003563795	0.519	C[C@@H]1CCCC[C@@]11NC(=O)N(CC(=O)NCC=C)C1=O
ZINC000003563798	0.516	C[C@@H]1CCCC[C@]11NC(=O)N(CC(=O)NCC=C)C1=O
ZINC000095464788	0.497	FC1=CCCN(C1)C(=O)CNC(=O)C1=CC=CS1
ZINC000003458118	0.493	C=CCNC(=O)CN1C(=O)NC2(CCCCCC2)C1=O
ZINC000065551884	0.492	C=CCN1C(=O)N(CC(=O)NC2CCCCC2)C(=O)C1=O
ZINC000004548117	0.491	C=CCNC(=O)NC(=O)CN1C(=O)NC2(CCCC2)C1=O
ZINC000012182534	0.489	O=C(NC1CCCCC1)[C@@H]1C=CCN1C(=O)C1=CC=CS1
ZINC000006881828	0.486	C=CCNC(=O)NC(=O)CN1C(=O)NC2(CCCCC2)C1=O
ZINC000096410468	0.484	O=C(N[C@@H]1CCCCNC1=O)N1CCC(=CC1)C1=CC=CS1
ZINC000280621093	0.482	CC1(C)C(CNC(=O)CN2C(=O)N(CC=C)C(=O)C2=O)C1(C)C
ZINC000091574373	0.481	O=C(CN1C(=O)CNC1=O)N1C[C@H]2CC=CC[C@H]2C1
ZINC000036037307	0.48	CON(C)C(=O)CN1C(=O)N[C@@]2(C[C@@H](C)CC(C)(C)C2)C1=O
ZINC000004308267	0.478	CCC1(CC)NC(=O)N(CC(=O)NC(=O)NC)C1=O
ZINC000098055955	0.477	CCNC(=O)NC(=O)CN1C(=O)C\\C(=C/C2=CC=C(F)C=C2)C1=O
ZINC000096410469	0.476	O=C(N[C@H]1CCCCNC1=O)N1CCC(=CC1)C1=CC=CS1
ZINC000013565351	0.475	O=C(NC1CCCCC1)[C@H]1C=CCN1C(=O)C1=CC=CS1
ZINC000049238637	0.473	CNC(=O)[C@@H]1CCCN1CC(=O)NC(=O)NCC=C
ZINC000036037306	0.472	CON(C)C(=O)CN1C(=O)N[C@@]2(C[C@H](C)CC(C)(C)C2)C1=O
ZINC000049238639	0.472	CNC(=O)[C@H]1CCCN1CC(=O)NC(=O)NCC=C
ZINC000585127408	0.47	COC(=O)C[C@H](NC(C)=O)C(=O)N1CCC=C(Cl)C1
ZINC000000500911	0.468	CNC(=O)N(O)[C@@H]1N(C)C(=O)N(CC(=O)OC)C1(C)C
ZINC000252488122	0.468	CC(C)(C)[C@@H](NC(N)=O)C(=O)N1CCC(=CC1)C1=CC=CS1
ZINC000050049582	0.466	COC(=O)[C@H]1CCCN1CC(=O)NC(=O)NCC=C
ZINC000070037556	0.464	CCCN(CC#N)C(=O)CN1C(=O)N(CC=C)C(=O)C1=O
ZINC000007471041	0.464	CN1C(=O)N(CC(=O)N(C2CC2)C2=CCCCC2)C(=O)C1=O
ZINC000036037301	0.462	CON(C)C(=O)CN1C(=O)N[C@]2(C[C@H](C)CC(C)(C)C2)C1=O
ZINC000078815332	0.462	CCNC(=O)NC(=O)CN1C(=O)C\\C(=C\\C2=CC=C(F)C=C2)C1=O
ZINC000006542723	0.462	CNC(=O)CN1C(=O)NC2(CCC(C)CC2)C1=O
ZINC000252488121	0.458	CC(C)(C)[C@H](NC(N)=O)C(=O)N1CCC(=CC1)C1=CC=CS1
ZINC000006590372	0.458	C=CCN1C(=O)N(CC2CCCCC2)C(=O)C1=O
ZINC000000500910	0.458	CNC(=O)N(O)[C@H]1N(C)C(=O)N(CC(=O)OC)C1(C)C
ZINC000036037304	0.455	CON(C)C(=O)CN1C(=O)N[C@]2(C[C@@H](C)CC(C)(C)C2)C1=O
ZINC000585127409	0.453	COC(=O)C[C@@H](NC(C)=O)C(=O)N1CCC=C(Cl)C1
ZINC000009885645	0.45	CCC1CCC2(CC1)NC(=O)N(CC(N)=O)C2=O
ZINC000091441777	0.449	O=C(CC[C@@H]1NC(=O)NC1=O)NCC1=CCCCC1
ZINC000049518491	0.449	BrC(=C)CNC(=O)N[C@H]1CCCCNC1=O
ZINC000006849195	0.445	CNC(=O)CN1C(=O)N(C)C2(CCC(C)CC2)C1=O
ZINC000050049580	0.444	COC(=O)[C@@H]1CCCN1CC(=O)NC(=O)NCC=C
ZINC000083007559	0.444	NC(=O)N1CCC[C@H]1C(=O)N1CCC(=CC1)C1=CC=C(Cl)C=C1
ZINC000075283028	0.443	CC(=O)N1[C@@H]2C=CC(=C[C@H]2N(C(C)=O)C2=CC=CC=C12)[N+]([O-])=O
ZINC000075283025	0.441	CC(=O)N1[C@H]2C=CC(=C[C@@H]2N(C(C)=O)C2=CC=CC=C12)[N+]([O-])=O
ZINC000014069400	0.441	ClC1=CC=C(S1)C(=O)CN1C(=O)N(CC=C)C(=O)C1=O
ZINC000575604783	0.436	O=C([C@H]1CCC=CC1)N1CC(C1)N1C(=O)CNC1=O
ZINC000039576278	0.434	CNC(=O)CN1C(=O)N(C)C2(CCCCC2)C1=O
ZINC000952986669	0.431	CC[C@H]1C=CCN1C(=O)C(C)(C)NC(=O)C1=CC=CS1
ZINC000003458140	0.431	COC(=O)CN1C(=O)NC2(CCCCCC2)C1=O
ZINC000952986663	0.43	CC[C@@H]1C=CCN1C(=O)C(C)(C)NC(=O)C1=CC=CS1
ZINC000022202948	0.428	CN1C(=O)N(CN2CCC(=CC2)C2=CC=CC=C2)C(=O)C1=O
ZINC000058737477	0.428	COC(=O)CN1C(=O)N(C)C2(CCCCC2)C1=O
ZINC000030693625	0.428	COC(=O)CNC(=O)CN1C(=O)N(C)C2(CCCCC2)C1=O
ZINC000575604784	0.426	O=C([C@@H]1CCC=CC1)N1CC(C1)N1C(=O)CNC1=O
ZINC000008389341	0.424	C=CCN1C(=O)N(CC(=O)C2=CC=CS2)C(=O)C1=O
ZINC000091441775	0.423	O=C(CC[C@H]1NC(=O)NC1=O)NCC1=CCCCC1
ZINC000003516764	0.422	CNC(=O)NC(=O)CN1C(=O)N[C@@]2(CCCC[C@@H]2C)C1=O
ZINC000008726336	0.422	C[C@]1(NC(=O)N(CC(=O)N2CCNC2=O)C1=O)C1CC1
ZINC000096279596	0.42	CN1C2=C([C@H](NC1=O)C1=CSC=C1)C(=O)N(CC(=O)NC1CC1)C2
ZINC000009377683	0.419	CCC1CCC2(CC1)NC(=O)N(CC(=O)NC)C2=O
ZINC000534661412	0.419	C[C@@H](NC(=O)N1CCN(CC1)C(=O)C1=CC=CS1)C1=CCCCC1
ZINC000095982655	0.418	CN1C=C(C=N1)[C@]1(C)NC(=O)N(CC(Cl)=C)C1=O
ZINC000026587175	0.418	CC1=NOC(CN2C(=O)N(CCC3=CCCCC3)C(=O)C2=O)=N1
ZINC000096279595	0.417	CN1C2=C([C@@H](NC1=O)C1=CSC=C1)C(=O)N(CC(=O)NC1CC1)C2
ZINC000005292017	0.417	CNC(=O)NC(=O)CN1C(=O)NC2(CCCCC2)C1=O
ZINC000005365474	0.417	CC(C)N1C(=O)N(CC(=O)NC(=O)NCC=C)C(=O)C1=O
ZINC000067434105	0.416	C[C@@H]1C=CC[C@@H](CC=C)N1C(=O)CN1NC(=O)CCC1=O
ZINC000004308817	0.416	CNC(=O)NC(=O)CN1C(=O)N[C@]2(CCCC[C@H]2C)C1=O
ZINC000004308818	0.416	CNC(=O)NC(=O)CN1C(=O)N[C@]2(CCCC[C@@H]2C)C1=O
ZINC000005806630	0.415	FC1=CC=C(C=C1F)C(=O)CN1C(=O)N(CC=C)C(=O)C1=O
ZINC000285403612	0.413	CC1(C)NC(=O)N(CCN2C[C@H](F)C[C@H]2C(N)=O)C1=O
ZINC000008395001	0.413	C[C@@H]1CCCC[C@]11NC(=O)N(CC(=O)OCC(N)=O)C1=O
ZINC000102698419	0.412	O=C(CN1C(=O)[C@H]2CC=CC[C@H]2C1=O)N1CCNC1=O
ZINC000003516630	0.411	CNC(=O)NC(=O)CN1C(=O)NC2(CCCCCC2)C1=O
ZINC000004308819	0.411	CNC(=O)NC(=O)CN1C(=O)N[C@@]2(CCCC[C@H]2C)C1=O
ZINC000075283027	0.409	CC(=O)N1[C@@H]2C=CC(=C[C@@H]2N(C(C)=O)C2=CC=CC=C12)[N+]([O-])=O
ZINC000008726338	0.409	C[C@@]1(NC(=O)N(CC(=O)N2CCNC2=O)C1=O)C1CC1
ZINC000095982656	0.409	CN1C=C(C=N1)[C@@]1(C)NC(=O)N(CC(Cl)=C)C1=O
ZINC000016048090	0.408	CCC1(CC)NC(=O)N(CC(=O)NC2CC2)C1=O
ZINC000058282273	0.407	CCNC(=O)NC(=O)CN(C)[C@H]1CCCCNC1=O
ZINC000012692299	0.406	O=C(CN1C(=O)[C@@H]2CC=CC[C@H]2C1=O)N1CCNC1=O
ZINC000102698425	0.406	O=C(CN1C(=O)[C@H]2CC=CC[C@@H]2C1=O)N1CCNC1=O
ZINC000036389525	0.406	CCOC(=O)C1=C(CN2CCNC(=O)C2)NC(=O)N[C@H]1CC
ZINC000009154889	0.406	C[C@]1(NC(=O)N(CC(Cl)=C)C1=O)C1=CC=C(C=C1)[N+]([O-])=O
ZINC000007988024	0.406	O=C(CC[C@H]1NC(=O)NC1=O)NCCC1=CCCCC1
ZINC000058282272	0.405	CCNC(=O)NC(=O)CN(C)[C@@H]1CCCCNC1=O
ZINC000009483845	0.404	CC(C)CN1C(=O)N(CC(=O)N2CCNC2=O)C(=O)C1=O
ZINC000003487406	0.403	CC(C)C[C@H]1NC(=O)N(CC(=O)NC(=O)NC(C)C)C1=O
ZINC000075283026	0.402	CC(=O)N1[C@H]2C=CC(=C[C@H]2N(C(C)=O)C2=CC=CC=C12)[N+]([O-])=O
ZINC000003320610	0.402	NC(=O)CN1C(=O)NC2(CCCCCCC2)C1=O
ZINC000005878436	0.402	CCN1C(=O)N(CC(=O)C23CC4CC(CC(C4)C2)C3)C(=O)C1=O
ZINC000005981049	0.4	COC(=O)CNC(=O)CN1C(=O)NC2(CCC(C)CC2)C1=O
ZINC000128035676	0.4	CC1(C)N(CC(N)=O)C(=O)N(CC2CCCCCC2)C1=O
ZINC000095466155	0.4	C[C@@H](N1CCC=CC1)C(=O)N[C@H]1CCS(=O)(=O)C1
ZINC000041098413	0.4	CC(C)(C)C1CCC2(CC1)NC(=O)N(CC(N)=O)C2=O
ZINC000015052478	0.4	O=C(CN1C(=O)N\\C(=C/C2=CC=CS2)C1=O)N1CCCCC1
ZINC000047236489	0.4	C[C@]1(NC(=O)N(CC(=O)N(CC(N)=O)C2CCCC2)C1=O)C1CC1
ZINC000057531254	0.399	CC[C@@]1(C)NC(=O)N(CC(=O)O[C@H](C)C(C)=O)C1=O
ZINC000005041116	0.398	C[C@H]1CCCC[C@@]11NC(=O)N(CC(=O)OCC#N)C1=O
ZINC000005041115	0.397	C[C@@H]1CCCC[C@@]11NC(=O)N(CC(=O)OCC#N)C1=O
ZINC000005041114	0.397	C[C@H]1CCCC[C@]11NC(=O)N(CC(=O)OCC#N)C1=O
ZINC000069537987	0.396	COC(=O)[C@@H](CC(C)C)NC(=O)CN1C(=O)NC(C)(C)C1=O
ZINC000071774664	0.396	FC1=CC=C(C=C1)C1=CCN(CC1)C(=O)[C@H]1CNCC(=O)N1
ZINC000004469319	0.396	CNC(=O)NC(=O)CN1C(=O)NC2(CCC(C)CC2)C1=O
ZINC000008401556	0.396	CN1C(=O)N(CC(=O)C2=CC=CS2)C(=O)C1=O
ZINC000041624623	0.396	COC(=O)[C@@H]1C[C@H]2CCCC[C@@H]2N1CC(=O)NC(=O)NCC=C
ZINC000408521672	0.395	COC(=O)CNC(=O)[C@@H]1CCCN1C(=O)[C@H]1CCC=CC1
ZINC000047236490	0.395	C[C@@]1(NC(=O)N(CC(=O)N(CC(N)=O)C2CCCC2)C1=O)C1CC1
ZINC000005041019	0.395	C[C@H](OC(=O)CN1C(=O)N[C@@]2(CCCC[C@@H]2C)C1=O)C(N)=O
ZINC000048834880	0.394	CCC[C@]1(C)NC(=O)N(CC(=O)NC2CC2)C1=O
ZINC000009314929	0.394	C[C@@]1(NC(=O)N(CC(=O)NC(=O)NCC=C)C1=O)C1=CC=CS1
ZINC000009154890	0.394	C[C@@]1(NC(=O)N(CC(Cl)=C)C1=O)C1=CC=C(C=C1)[N+]([O-])=O
ZINC000007287547	0.394	O=C(CN1C(=O)NC2(CCCCC2)C1=O)NCC#C
ZINC000007988025	0.394	O=C(CC[C@@H]1NC(=O)NC1=O)NCCC1=CCCCC1
ZINC000027370589	0.394	CCN1C(=O)N(CC(=O)NC(C)(C)CC)C(=O)C1=O
ZINC000069537986	0.393	COC(=O)[C@H](CC(C)C)NC(=O)CN1C(=O)NC(C)(C)C1=O
ZINC000012928407	0.393	CCNC(=O)CN1C(=O)N[C@](C)(C2CCCCC2)C1=O
ZINC000008885910	0.393	CCNC(=O)CN1C(=O)N[C@](C)(CCC(C)C)C1=O
ZINC000069568319	0.393	BrC(=C)CN1C(=O)N(CC=C)C(=O)C1=O
ZINC000101662143	0.393	CCCCCCC[C@]1(C)NC(=O)N(CC(N)=O)C1=O
ZINC000020895609	0.392	C[C@@H](OC(=O)CN1C(=O)NC(C)(C)C1=O)C(=O)NC(N)=O
ZINC000408548073	0.392	COC(=O)CN1C(=O)N\\C(=C\\C2=CSC=C2)C1=O
ZINC000057531256	0.392	CC[C@]1(C)NC(=O)N(CC(=O)O[C@H](C)C(C)=O)C1=O
ZINC000003516635	0.392	CCNC(=O)NC(=O)CN1C(=O)NC2(CCCCCC2)C1=O
ZINC000005041017	0.392	C[C@H](OC(=O)CN1C(=O)N[C@]2(CCCC[C@@H]2C)C1=O)C(N)=O
ZINC000012601588	0.391	C[C@@H]1C[C@]2(CC(C)(C)C1)NC(=O)N(CC(=O)NC1CC1)C2=O
ZINC000022014086	0.391	CNC(=O)NC(=O)CN1CCC[C@H]1C(=O)N(C)C
ZINC000009315149	0.391	O=C(CN1C(=O)NC2(CCCCCCC2)C1=O)NCC#C
ZINC000005293029	0.391	CCNC(=O)NC(=O)CN1C(=O)NC2(CCCC2)C1=O
ZINC000057531249	0.39	CC[C@@]1(C)NC(=O)N(CC(=O)O[C@@H](C)C(C)=O)C1=O
ZINC000252486900	0.39	COC(=O)CN1C(=O)N[C@](CCC(C)C)(C2CC2)C1=O
ZINC000003278611	0.39	CCNC(=O)CN1C(=O)NC2(CCCCCC2)C1=O
ZINC000012601594	0.39	C[C@@H]1C[C@@]2(CC(C)(C)C1)NC(=O)N(CC(=O)NC1CC1)C2=O
ZINC000023424086	0.389	NC(=O)CN[C@H]1N(CC2=CC=C3OCOC3=C2)C(=O)C2=C1CCCC2
ZINC000008075343	0.389	CN(C)C(=O)CN1C(=O)NC2(CCCCCCC2)C1=O
ZINC000012979204	0.389	C[C@]1(NC(=O)N(CC(N)=O)C1=O)C1CCCCC1
ZINC000024539866	0.389	O=C(CN1C(=O)[C@@H]2CCCN2C1=O)NCC1=CC=CS1
ZINC000008395004	0.389	C[C@H]1CCCC[C@@]11NC(=O)N(CC(=O)OCC(N)=O)C1=O
ZINC000012601591	0.388	C[C@H]1C[C@@]2(CC(C)(C)C1)NC(=O)N(CC(=O)NC1CC1)C2=O
ZINC000014170382	0.388	C[C@H]1N(C(=O)N(CC(=O)NC(N)=O)C1=O)C1=CC=CC=C1
ZINC000095466153	0.388	C[C@@H](N1CCC=CC1)C(=O)N[C@@H]1CCS(=O)(=O)C1
ZINC000012115063	0.388	COC1=CC=C(CNC(=O)[C@H]2C=CCN2C(=O)C2CC2)C=C1
ZINC000409091663	0.387	O=C1N\\C(=C/C2=CC=CS2)C(=O)N1C1CCCCC1
ZINC000003317891	0.387	O=C(CN1C(=O)NC2(CCCC2)C1=O)NCC1=CC=CS1
ZINC000012928402	0.386	CCNC(=O)CN1C(=O)N[C@@](C)(C2CCCCC2)C1=O
ZINC000007974571	0.386	CN(C)C(=O)CN1C(=O)NC2(CCCCCC2)C1=O
ZINC000249729852	0.385	COC(=O)[C@@H]1C[C@@H]2CCCC[C@H]2N1CC(=O)NC(=O)NCC=C
ZINC000008395003	0.384	C[C@@H]1CCCC[C@@]11NC(=O)N(CC(=O)OCC(N)=O)C1=O
ZINC000225776755	0.384	ClC1=C(Cl)C(=CC=C1)C(=O)CN1C(=O)N(CC=C)C(=O)C1=O
ZINC000024989155	0.383	CCNC(=O)NC(=O)[C@H](C)N(C)CC(=O)N1CCCC1
ZINC000071893878	0.383	BrC1=CN(CCN2C(=O)N(CC=C)C(=O)C2=O)N=C1
ZINC000039575569	0.383	CCC1CCC2(CC1)NC(=O)N(CC(=O)OCC(N)=O)C2=O
ZINC000023424083	0.382	NC(=O)CN[C@@H]1N(CC2=CC=C3OCOC3=C2)C(=O)C2=C1CCCC2
ZINC000031636208	0.382	C[C@@H]1CCCC[C@@]11NC(=O)N(CC(=O)NCCC#N)C1=O
ZINC000019564148	0.382	COC1=CC=CC(=C1)C(=O)N1CC=C[C@@H]1C(=O)NC1CC1
ZINC000005291878	0.381	O=C(CN1C(=O)NC2(CCCCC2)C1=O)N1CCNC1=O
ZINC000021873241	0.381	CN1C(=O)N(CC(=O)NC2CC2)C(=O)C11CCCCC1
ZINC000012979206	0.38	C[C@@]1(NC(=O)N(CC(N)=O)C1=O)C1CCCCC1
ZINC000008246855	0.38	CC1=CC(C(=O)CN2C(=O)N(CC=C)C(=O)C2=O)=C(C)S1
ZINC000003505380	0.38	CCNC(=O)CN1C(=O)NC2(CCCCC2)C1=O
ZINC000014253497	0.379	CC1CCC2(CC1)NC(=O)N(CC1=C(Cl)SN=N1)C2=O
ZINC000005292800	0.379	CC(C)NC(=O)NC(=O)CN1C(=O)NC2(CCCC2)C1=O
ZINC000069771513	0.379	COC(=O)[C@H](C)N(CC(=O)N1CCNC1=O)C1CC1
ZINC000057531253	0.378	CC[C@]1(C)NC(=O)N(CC(=O)O[C@@H](C)C(C)=O)C1=O
ZINC000003505721	0.378	O=C(CN1C(=O)NC2(CCCC2)C1=O)NC1CC1
ZINC000091536898	0.378	CN1[C@@H](CC(=O)NCCC2=CCCCC2)C(=O)N(C)C1=O
ZINC000408521675	0.378	COC(=O)CNC(=O)[C@H]1CCCN1C(=O)[C@@H]1CCC=CC1
ZINC000021664495	0.378	C[C@@H](OC(=O)CNC(=O)C1=CC=CS1)C(=O)N1CCNC1=O
ZINC000018350499	0.378	C[C@H]1CCCC[C@]11NC(=O)N(CC(=O)NCC#C)C1=O
ZINC000020895612	0.377	C[C@H](OC(=O)CN1C(=O)NC(C)(C)C1=O)C(=O)NC(N)=O
ZINC000223155388	0.377	CC1(C)N(CC(=O)NCCCC2=NC=CN2)C(=O)NC1=O
ZINC000004854681	0.377	CN1CC2=C([C@H](NC(=O)N2)C2=CC=C(C=C2)[N+]([O-])=O)C1=O
ZINC000032869646	0.377	C[C@@H](NC(=O)C1=CC=CS1)C(=O)NCCC1=CCCCC1
ZINC000020823635	0.377	CSCC[C@@H]1NC(=O)N(CC(=O)N[C@H](C)C(C)C)C1=O
ZINC000065577527	0.377	COC(=O)C(C)(C)N(C)C(=O)CN1C(=O)NC2(CCCC2)C1=O
ZINC000031636214	0.376	C[C@@H]1CCCC[C@]11NC(=O)N(CC(=O)NCCC#N)C1=O
ZINC000004548067	0.376	CCCNC(=O)CN1C(=O)NC2(CCCC2)C1=O
ZINC000006940774	0.376	C[C@H]1C[C@]2(CC(C)(C)C1)NC(=O)N(CC(N)=O)C2=O
ZINC000071829670	0.376	CCC1(CC)NC(=O)N(CC(=O)N2C[C@H](CC[C@H]2C)C(N)=O)C1=O
ZINC000005041015	0.375	C[C@H](OC(=O)CN1C(=O)N[C@]2(CCCC[C@H]2C)C1=O)C(N)=O
ZINC000005292000	0.375	O=C(CN1C(=O)NC2(CCCCC2)C1=O)NCC1=CC=CS1
ZINC000006149676	0.375	O=C(CN1C(=O)NC2(CCCC2)C1=O)O[C@@H]1CCOC1=O
ZINC000281075662	0.375	CC1=C(Br)CN(Cc2[nH]c3ccsc3c(=O)[nH]2)CC1
ZINC000072287517	0.374	O=C([C@H]1CCCCN1CC#C)N1CCC(=CC1)C1=CC=CS1
ZINC000003563789	0.374	CCNC(=O)CN1C(=O)N[C@]2(CCCC[C@H]2C)C1=O
ZINC000003457962	0.374	CCNC(=O)NC(=O)CN1C(=O)NC2(CCC(C)CC2)C1=O
ZINC000003458152	0.373	O=C(CN1C(=O)NC2(CCCCCC2)C1=O)NC1CC1
ZINC000075141422	0.373	COC(=O)[C@@H](NC(=O)CN1C(=O)CN(C)C1=O)C(C)(C)C
ZINC000012200078	0.373	CCC[C@H](NC(=O)[C@H](C)N1C(=O)NC(C)(C)C1=O)C1=CC=CS1
ZINC000069771514	0.373	COC(=O)[C@@H](C)N(CC(=O)N1CCNC1=O)C1CC1
ZINC000065404929	0.373	C[C@H](NC(C)=O)C1=CCCN(CC(=O)NC2=CN(C)N=C2)C1
ZINC000003563791	0.372	CCNC(=O)CN1C(=O)N[C@@]2(CCCC[C@@H]2C)C1=O
ZINC000089948073	0.372	CCC1(CC)NC(=O)N(CC(=O)O[C@@H]2C[C@H](C)OC2=O)C1=O
ZINC000003516666	0.372	C[C@@]1(NC(=O)N(CC(=O)NC(=O)NCC=C)C1=O)C1=CC=CC=C1
ZINC000534671694	0.372	O=C([C@@H]1NCC=C1)N1CCN(CC2=NNC=N2)CC1
ZINC000008274071	0.372	O=C(CN1C(=O)NC2(CCCCCC2)C1=O)NCC#C
ZINC000888097092	0.372	NC(=O)[C@@H]1NC(=O)N(CC(=O)NC2CCCCCC2)C1=O
ZINC000084668115	0.371	C[C@]1(NC(=O)N(CC(=O)NC2=CSC=C2)C1=O)C1CC1
ZINC000018350497	0.37	C[C@@H]1CCCC[C@]11NC(=O)N(CC(=O)NCC#C)C1=O
ZINC000585130324	0.37	FC1=CC=C(C=C1)C(=O)NCC(=O)N1CCC=C(Cl)C1
ZINC000004854680	0.37	CN1CC2=C([C@@H](NC(=O)N2)C2=CC=C(C=C2)[N+]([O-])=O)C1=O
ZINC000100141328	0.37	CCOC(=O)C1NC2C(N1)C(=O)N(C)C(=O)N2C
ZINC000065404930	0.37	C[C@@H](NC(C)=O)C1=CCCN(CC(=O)NC2=CN(C)N=C2)C1
ZINC000008395002	0.37	C[C@H]1CCCC[C@]11NC(=O)N(CC(=O)OCC(N)=O)C1=O
ZINC000069926985	0.369	C[C@@H]1CCN([C@H]2CCCC[C@H]12)C(=O)CN1C(=O)N(C)C(=O)C1=O
ZINC000075141424	0.369	COC(=O)[C@H](NC(=O)CN1C(=O)CN(C)C1=O)C(C)(C)C
ZINC000048400598	0.369	COC(=O)C[C@@H]1CCCCN1CC(=O)NC(=O)NCC=C
ZINC000298241406	0.369	O=C1N(CC2=CN=NS2)C(=O)C(=O)N1C12CC3CC(CC(C3)C1)C2
ZINC000285547648	0.369	NC(=O)[C@@H]1C[C@@H](F)CN1CC(=O)NCCC1=CCCCC1
ZINC000281154414	0.369	CC1=C(Br)CN(CCC(=O)NC(N)=O)CC1
ZINC000040456747	0.368	CCNC(=O)CN1C(=O)N[C@@H](CCSC)C1=O
ZINC000005041018	0.368	C[C@H](OC(=O)CN1C(=O)N[C@@]2(CCCC[C@H]2C)C1=O)C(N)=O
ZINC000229530937	0.368	C[C@@H]1CCN([C@@H]2CCCC[C@@H]12)C(=O)CN1C(=O)N(C)C(=O)C1=O
ZINC000095993750	0.368	CC1=CC(CCCN2C(=O)N(CC=C)C(=O)C2=O)=CC=C1
ZINC000012200073	0.367	CCC[C@@H](NC(=O)[C@H](C)N1C(=O)NC(C)(C)C1=O)C1=CC=CS1
ZINC000888097093	0.367	NC(=O)[C@H]1NC(=O)N(CC(=O)NC2CCCCCC2)C1=O
ZINC000005283472	0.367	CC(=O)N1CC(=O)N(O)[C@H]1C1=CC=C(Cl)C=C1Cl
ZINC000069455008	0.367	C=CCNC(=O)CN1CCN(CC1)C(=O)CN1C(=O)CCC1=O
ZINC000252486899	0.367	COC(=O)CN1C(=O)N[C@@](CCC(C)C)(C2CC2)C1=O
ZINC000108848496	0.367	C[C@@H](OC(=O)CN1C(=O)N[C@]2(CCCC[C@@H]2C)C1=O)C(N)=O
ZINC000071803691	0.366	C=CCN1C(=O)N(CC(=O)OC2CCCC2)C(=O)C1=O
ZINC000012200065	0.366	CCC[C@@H](NC(=O)[C@@H](C)N1C(=O)NC(C)(C)C1=O)C1=CC=CS1
ZINC000005283471	0.366	CC(=O)N1CC(=O)N(O)[C@@H]1C1=CC=C(Cl)C=C1Cl
ZINC000331852401	0.366	O=C1CNC(=O)N1CCCN1C(=O)[C@H]2CC=CC[C@H]2C1=O
ZINC000012182561	0.365	COC1=CC=C(NC(=O)[C@@H]2C=CCN2C(=O)C2CC2)C=C1
ZINC000031636217	0.364	C[C@H]1CCCC[C@]11NC(=O)N(CC(=O)NCCC#N)C1=O
ZINC000253399194	0.364	CC(C)(C)C(=O)N1CC[C@H](C1)N1C(=O)CNC1=O
ZINC000058300513	0.364	COC1=CC=C(C)C=C1C(=O)CN1C(=O)N(CC=C)C(=O)C1=O
ZINC000606445900	0.364	COC(=O)\\C=C(\\C)CN1C(=O)N[C@@](C)(C1=O)C1=CC=CC=C1F
ZINC000585118945	0.364	COC(=O)\\C=C(/C)CN1C(=O)N[C@@](C)(C1=O)C1=CC=CC=C1F
ZINC000012985550	0.364	C[C@@H]1NC(=S)N(C2CCN(CC(N)=O)CC2)C1=O
ZINC000008938653	0.363	COC1=CC=C(C=C1)[C@]1(C)NC(=O)N(CC(Cl)=C)C1=O
ZINC000057450390	0.363	O=C(CN1CCNC(=O)C1)NCCC1=CCCCC1
ZINC000036397660	0.362	CN1C=CC=C1C(=O)CN1C(=O)N(CC=C)C(=O)C1=O
ZINC000023898080	0.362	CC[C@@]1(C)NC(=O)N(CC(=O)OCC(=O)C(C)(C)C)C1=O
ZINC000012985552	0.362	C[C@H]1NC(=S)N(C2CCN(CC(N)=O)CC2)C1=O
ZINC000229530955	0.362	C[C@@H]1CCN([C@H]2CCCC[C@@H]12)C(=O)CN1C(=O)N(C)C(=O)C1=O
ZINC000018398916	0.362	CC1CCC2(CC1)NC(=O)N(CC(=O)NCC#C)C2=O
ZINC000065409384	0.362	NC(=O)CN1CCC=C(CCNS(=O)(=O)C2=CC=CC=C2)C1
ZINC000069665942	0.361	CCCNC(=O)NC(=O)CN1CCC[C@@H](CNS(N)(=O)=O)C1
ZINC000282515498	0.361	CCCN(CC(=O)NC(=O)NCC)[C@@H]1CC(=O)N(C)C1=O
ZINC000409247601	0.361	CCCN1C(=O)N\\C(=C\\C2=CC=C(Cl)S2)C1=O
ZINC000001249587	0.36	CCOC(=O)C1=C2N(C(=O)N(C)C2=O)C(C)(C)CC1=O
ZINC000005041113	0.36	C[C@@H]1CCCC[C@]11NC(=O)N(CC(=O)OCC#N)C1=O
ZINC000008073740	0.36	C[C@@]1(NC(=O)N(CC(N)=O)C1=O)C1=CC=C(Br)C=C1
ZINC000032945049	0.359	CCN1C(=O)N(CC(=O)N2CCCC2)C(=O)C1=O
ZINC000072287518	0.358	O=C([C@@H]1CCCCN1CC#C)N1CCC(=CC1)C1=CC=CS1
ZINC000108848501	0.358	C[C@@H](OC(=O)CN1C(=O)N[C@@]2(CCCC[C@@H]2C)C1=O)C(N)=O
ZINC000004308809	0.358	C[C@@H]1CCCC[C@]11NC(=O)N(CC(=O)NCC2=CC=CS2)C1=O
ZINC000006369185	0.358	C[C@H]1CCCC[C@@]11NC(=O)N(CC(=O)OCC(C)=O)C1=O
ZINC000005006460	0.358	COC(=O)CN1C(=O)N\\C(=C\\C2=CC=CC=C2C)C1=O
ZINC000003043417	0.357	C=CCNC(=O)CN1C(=S)NC2CCCCC2C1=O
ZINC000012897638	0.357	CC1(C)NC(=O)N(CC(=O)C23CC4CC(CC(C4)C2)C3)C1=O
ZINC000032869647	0.357	C[C@H](NC(=O)C1=CC=CS1)C(=O)NCCC1=CCCCC1
ZINC000225429215	0.356	O=C(CN1C(=O)N[C@@H](CC#C)C1=O)NC1CCCCCCC1
ZINC000058264978	0.355	CCNC(=O)NC(=O)CN1CCCC[C@H]1C(=O)N1CCCC1
ZINC000252444064	0.355	CCC[C@H]1NC(=O)N(CN2CCCC[C@H]2C(N)=O)C1=O
ZINC000006149680	0.355	O=C(CN1C(=O)NC2(CCCC2)C1=O)O[C@H]1CCOC1=O
ZINC000003432412	0.355	O=C(CN1C(=O)NC2(CCCCCCC2)C1=O)NCC1=CC=CS1
ZINC000008073738	0.354	C[C@]1(NC(=O)N(CC(N)=O)C1=O)C1=CC=C(Br)C=C1
ZINC000003296658	0.354	CCCNC(=O)CN1C(=O)N[C@H](CCSC)C1=O
ZINC000585332305	0.354	O=C([C@H]1CCC=CC1)N1CCC(CC1)N1C(=O)CNC1=O
ZINC000089948075	0.354	CCC1(CC)NC(=O)N(CC(=O)O[C@@H]2C[C@@H](C)OC2=O)C1=O
ZINC000270263154	0.354	C[C@@H](NC(=O)CN1C(=O)N[C@@](C)(C2CC2)C1=O)C1=CNN=C1
ZINC000071846612	0.353	O=C(CN1C(=O)CNC1=O)N1CCCN(CC2=CC=CS2)CC1
ZINC000002650588	0.353	COC(=O)C1CCN(CC1)C(=O)CN1C(=O)N[C@@H](CC(C)C)C1=O
ZINC000069926990	0.352	C[C@@H]1CCN([C@@H]2CCCC[C@H]12)C(=O)CN1C(=O)N(C)C(=O)C1=O
ZINC000952965300	0.352	CC1=C(OCCO1)C(=O)N[C@H]1CCCCNC1=O
ZINC000032818830	0.351	O=C(CN1C(=O)N\\C(=C/CC2=CC=CC=C2)C1=O)NC1=CC=CC=C1
ZINC000020823637	0.351	CSCC[C@H]1NC(=O)N(CC(=O)N[C@H](C)C(C)C)C1=O
ZINC000084668116	0.351	C[C@@]1(NC(=O)N(CC(=O)NC2=CSC=C2)C1=O)C1CC1
ZINC000003372871	0.351	O=C(CN1C(=O)NC2(CCCCCC2)C1=O)NCC1=CC=CS1
ZINC000008395246	0.351	C[C@H](OC(=O)CN1C(=O)N[C@]2(CCCC[C@H]2C)C1=O)C(C)=O
ZINC000018350493	0.35	C[C@@H]1CCCC[C@@]11NC(=O)N(CC(=O)NCC#C)C1=O
ZINC000069509267	0.35	C[C@H](NC(=O)NCCCS(C)(=O)=O)C(=O)N1CCCC[C@@H]1C
ZINC000069509258	0.35	C[C@@H](NC(=O)NCCCS(C)(=O)=O)C(=O)N1CCCC[C@H]1C
ZINC000095407446	0.35	CCOC(=O)[C@@H](C)N1CCN2[C@@H](C1)C(=O)NC2=O
ZINC000058420694	0.349	COC(=O)C1=C2N(CCNC2=O)C(=O)N[C@H]1C1=CC=C(C=C1)[N+]([O-])=O
ZINC000008940899	0.349	C[C@@H]1CCCC[C@@]11NC(=O)N(CC(=O)N(C)CC2=CC=CS2)C1=O
ZINC000008395248	0.349	C[C@H](OC(=O)CN1C(=O)N[C@@]2(CCCC[C@H]2C)C1=O)C(C)=O
ZINC000008395249	0.349	C[C@H](OC(=O)CN1C(=O)N[C@@]2(CCCC[C@@H]2C)C1=O)C(C)=O
ZINC000270263157	0.349	C[C@@H](NC(=O)CN1C(=O)N[C@](C)(C2CC2)C1=O)C1=CNN=C1
ZINC000006436166	0.349	CC(C)N1C(=O)N(CC(=O)C2=CC=CS2)C(=O)C1=O
ZINC000409241825	0.349	CCCN1C(=O)N\\C(=C\\C2=CC(=CC=C2Cl)[N+]([O-])=O)C1=O
ZINC000270495793	0.349	CC(C)(C)C1=CCN(CC1)C(=O)NC1=CC=CC(=C1)S(C)(=O)=O
ZINC000018350495	0.349	C[C@H]1CCCC[C@@]11NC(=O)N(CC(=O)NCC#C)C1=O
ZINC000225826872	0.349	C[C@H](NC(=O)CN1C(=O)N[C@H](C1=O)C(C)(C)C)C1=CC=CS1
ZINC000409220884	0.348	CCCN1C(=O)N\\C(=C\\C2=CC(Cl)=CC=C2O)C1=O
ZINC000012115052	0.348	COC1=CC=C(C=C1)C(=O)N1CC=C[C@@H]1C(=O)NCC=C
ZINC000035343741	0.348	CCC[C@H]1NC(=O)N(CN2CCCC[C@@H]2C(N)=O)C1=O
ZINC000058420692	0.348	COC(=O)C1=C2N(CCNC2=O)C(=O)N[C@@H]1C1=CC=C(C=C1)[N+]([O-])=O
ZINC000069569144	0.348	C[C@@H](N1CCN(CC1)C(=O)CN1C(=O)CCC1=O)C(=O)NCC=C
ZINC000409229921	0.348	CCCN1C(=O)N\\C(=C\\C2=CC=CC(=C2)[N+]([O-])=O)C1=O
ZINC000098053009	0.348	CN1C=C(C=N1)[C@]1(C)NC(=O)N(C\\C=C/C2=CC=CC=C2)C1=O
ZINC000031633964	0.348	CC(C)CC[C@]1(C)NC(=O)N(CC(=O)NCCC#N)C1=O
ZINC000022014083	0.348	CNC(=O)NC(=O)CN1CCC[C@@H]1C(=O)N(C)C
ZINC000007044076	0.347	C[C@]1(NC(=O)N(CC(=O)NC2(CCCC2)C#N)C1=O)C1CC1
ZINC000584895245	0.347	NC(=O)C1(CCCCCC1)NC(=O)[C@H]1CCC(=O)NC(=O)N1
ZINC000390827137	0.347	O=C(C=CC1=CC=CS1)N1CC(C1)N1C(=O)CNC1=O
ZINC000004360999	0.347	CC(C)NC(=O)NC(=O)COC(=O)CN1C(=O)NC(C)(C)C1=O
ZINC000015450866	0.347	CCNC(=O)NC(=O)[C@@H](C)N(C)CC1=CC=CS1
ZINC000006369177	0.347	C[C@H]1CCCC[C@]11NC(=O)N(CC(=O)OCC(C)=O)C1=O
ZINC000004854687	0.346	[O-][N+](=O)C1=CC=C(C=C1)[C@@H]1NC(=O)NC2=C1C(=O)N(CC=C)C2
ZINC000007401150	0.346	CN1C(=O)N(CC(=O)NCC#C)C(=O)C11CCCCC1
ZINC000331852448	0.346	O=C1CNC(=O)N1CCCN1C(=O)[C@H]2CC=CC[C@@H]2C1=O
ZINC000331852432	0.346	O=C1CNC(=O)N1CCCN1C(=O)[C@@H]2CC=CC[C@H]2C1=O
ZINC000026904976	0.346	CN(CCN1C(=O)NC(C)(C)C1=O)CC1=CC=C(Cl)S1
ZINC000021842295	0.346	CCCNC(=O)NC(=O)CN1CCNC(=O)[C@H]1CC(=O)OC
ZINC000409238776	0.345	CCCN1C(=O)N\\C(=C\\C2=CC=C(C=C2)[N+]([O-])=O)C1=O
ZINC000006369176	0.345	C[C@@H]1CCCC[C@]11NC(=O)N(CC(=O)OCC(C)=O)C1=O
ZINC000096983454	0.345	O=C(CN1C(=O)N\\C(=C\\C2=CC=CS2)C1=O)NC1=CC=CC=C1
ZINC000095503562	0.345	CC1=CCN(CC1)C(=O)NC1=CC(=CC=C1Cl)S(N)(=O)=O
ZINC000024989151	0.344	CCNC(=O)NC(=O)[C@@H](C)N(C)CC(=O)N1CCCC1
ZINC000031636211	0.344	C[C@H]1CCCC[C@@]11NC(=O)N(CC(=O)NCCC#N)C1=O
ZINC000007779720	0.344	C[C@@H](OC(=O)CN1C(=O)CNC1=O)C(=O)NC1CCCC1
ZINC000003464173	0.344	CC[C@]1(NC(=O)N(CC(=O)NCC=C)C1=O)C1=CC=C(Cl)C=C1
ZINC000014138366	0.344	COC(=O)CN1C(=O)[C@H](C)N(C1=O)C1=CC=CC=C1
ZINC000252476938	0.344	CCOC(=O)[C@@H](C)N1CCN2[C@H](C1)C(=O)NC2=O
ZINC000095407447	0.344	CCOC(=O)[C@H](C)N1CCN2[C@@H](C1)C(=O)NC2=O
ZINC000027561299	0.344	CNC(=O)NC(=O)CN1CCCC[C@@H]1C(=O)OC
ZINC000192519795	0.344	NS(=O)(=O)CC1CCN(CC1)C(=O)N[C@H]1CCCC=C1
ZINC000030210738	0.343	CCNC(=O)NC(=O)CN1CCCN(CC2=CC=CS2)CC1
ZINC000409240016	0.343	CCCN1C(=O)N\\C(=C\\C2=CC=C(Cl)C(=C2)[N+]([O-])=O)C1=O
ZINC000075924474	0.343	CC(C)N1C(=O)CN(CC(=O)NCC=C)CC1(C)C
ZINC000067673345	0.343	C[C@@H](NC(=O)CC1=CC=C(F)C=C1)C1=CCCN(CC(N)=O)C1
ZINC000023898083	0.342	CC[C@]1(C)NC(=O)N(CC(=O)OCC(=O)C(C)(C)C)C1=O
ZINC000008746125	0.342	CCC(CC)NC(=O)CN1C(=O)N(CC2=CC=CS2)C(=O)C1=O
ZINC000021664496	0.342	C[C@H](OC(=O)CNC(=O)C1=CC=CS1)C(=O)N1CCNC1=O
ZINC000584895246	0.342	NC(=O)C1(CCCCCC1)NC(=O)[C@@H]1CCC(=O)NC(=O)N1
ZINC000169865672	0.342	CSCCNC(=O)CN1C(=O)N[C@]2(C[C@@H](C)CC(C)(C)C2)C1=O
ZINC000003600520	0.342	C[C@]1(NC(=O)N(CC(=O)NCC=C)C1=O)C1=CC=C(Cl)C=C1
ZINC000069509265	0.341	C[C@H](NC(=O)NCCCS(C)(=O)=O)C(=O)N1CCCC[C@H]1C
ZINC000409241241	0.341	CCCN1C(=O)N\\C(=C\\C2=CC=C(Br)S2)C1=O
ZINC000282515500	0.341	CCCN(CC(=O)NC(=O)NCC)[C@H]1CC(=O)N(C)C1=O
ZINC000585332306	0.341	O=C([C@@H]1CCC=CC1)N1CCC(CC1)N1C(=O)CNC1=O
ZINC000239653948	0.341	O=C1[C@@H]2C[C@H]3CCCC[C@H]3N2C(=O)N1CC1=NNC=C1
ZINC000239653951	0.341	O=C1[C@@H]2C[C@@H]3CCCC[C@H]3N2C(=O)N1CC1=NNC=C1
ZINC000040477843	0.34	CNC(=O)NC(=O)[C@@H](C)N1CCC(CC1)NS(C)(=O)=O
ZINC000003600518	0.34	C[C@@]1(NC(=O)N(CC(=O)NCC=C)C1=O)C1=CC=C(Cl)C=C1
ZINC000065461307	0.34	C[C@@H](N(C)C(C)=O)C1=CCN(CC(=O)NC2=CN=CC=N2)CC1
ZINC000409419939	0.34	CCCNC(=O)CC1=C2CCCC[C@@H]2N(C)C1=O
ZINC000005786779	0.34	CC(=O)NC(=S)NN1C(=O)[C@H]2C=CC=C3C=CC=C([C@H]23)C1=O
ZINC000065397163	0.34	CN1C=C(NC(=O)CN2CCC=C(C2)[C@H]2CCCCN2C(C)=O)C=N1
ZINC000252444063	0.34	CCC[C@@H]1NC(=O)N(CN2CCCC[C@H]2C(N)=O)C1=O
ZINC000252476939	0.34	CCOC(=O)[C@H](C)N1CCN2[C@H](C1)C(=O)NC2=O
ZINC000253471941	0.339	O=C(CC1CCCC1)N1CC(C1)N1C(=O)CNC1=O
ZINC000027566355	0.339	CCNC(=O)NC(=O)CN1CCC[C@@H]1C(=O)N(C)C
ZINC000002645851	0.339	C[C@H](N1C(=O)N[C@](C)(C1=O)C1=CC=CC=C1)C(=O)NC(N)=O
ZINC000239653949	0.338	O=C1[C@@H]2C[C@H]3CCCC[C@@H]3N2C(=O)N1CC1=NNC=C1
ZINC000006590366	0.338	C=CCN1C(=O)N(CC(=O)C2=CC=C3OCOC3=C2)C(=O)C1=O
ZINC000007046939	0.338	O=C(CN1C(=O)CC2(CCCCC2)C1=O)N1CCNC1=O
ZINC000091617065	0.338	O=C(CN1CC(=O)NC1=O)N1CC[C@]2(C1)CCCNC2=O
ZINC000089948074	0.338	CCC1(CC)NC(=O)N(CC(=O)O[C@H]2C[C@H](C)OC2=O)C1=O
ZINC000049422678	0.338	CC(C)C[C@]1(C)NC(=O)N(CCC(=O)NC(N)=O)C1=O
ZINC000027566357	0.337	CCNC(=O)NC(=O)CN1CCC[C@H]1C(=O)N(C)C
ZINC000252514999	0.337	CS(=O)(=O)CCN1C(=O)[C@@H]2C[C@H]3CCCC[C@H]3N2C1=O
ZINC000032689153	0.337	ClC1=CC=C(NC(=O)CN2C(=O)N(C3CC3)C(=O)C2=O)C=C1
ZINC000005786778	0.337	CC(=O)NC(=S)NN1C(=O)[C@@H]2C=CC=C3C=CC=C([C@H]23)C1=O
ZINC000239653946	0.337	O=C1[C@@H]2C[C@@H]3CCCC[C@@H]3N2C(=O)N1CC1=NNC=C1
ZINC000014138365	0.337	COC(=O)CN1C(=O)[C@@H](C)N(C1=O)C1=CC=CC=C1
ZINC000060891848	0.337	CCC1(CC)NC(=O)N(CC(=O)O[C@H]2C[C@@H](C)OC2=O)C1=O
ZINC000071793473	0.337	C[C@H](N1CCN(CC1)C(=O)N1CCCCC1)C(N)=O
ZINC000023990213	0.337	CN1CC(=O)N(CC(=O)C23CC4CC(CC(C4)C2)C3)C1=O
ZINC000584902672	0.336	CC1(C)N(CC(=O)NCCC2=NNN=C2)C(=O)NC1=O
ZINC000032689125	0.336	O=C(CN1C(=O)N(C2CC2)C(=O)C1=O)NC1=CC=CC=C1
ZINC000102636603	0.336	CNC(=O)NC(=O)CN1C(=O)[C@H]2CCCC[C@H]2C1=O
ZINC000003399565	0.336	CCN1C(=O)N(CC(=O)NCC2CCCCC2)C(=O)C1=O
ZINC000067673344	0.336	C[C@H](NC(=O)CC1=CC=C(F)C=C1)C1=CCCN(CC(N)=O)C1
ZINC000021997646	0.336	CNC(=O)COC(=O)CN1C(=O)N[C@]2(CCCC[C@@H]2C)C1=O
ZINC000021997657	0.336	CNC(=O)COC(=O)CN1C(=O)N[C@]2(CCCC[C@H]2C)C1=O
ZINC000009451719	0.335	O=C(CN1C(=O)CC2(CCCC2)C1=O)N1CCNC1=O
ZINC000170617582	0.335	CN1N=NC(CN2C(=O)N(C3CCCCC3)C(=O)C2=O)=N1
ZINC000032689100	0.335	O=C(CN1C(=O)N(C2CC2)C(=O)C1=O)NC1=CC=CC2=CC=CC=C12
ZINC000169749384	0.335	CN1[C@@H]2CCCCC2=C(CC(=O)N[C@@H]2CCS(=O)(=O)C2)C1=O
ZINC000069739298	0.335	O=C1N(CCN2C=NC=N2)C(=O)C(=O)N1C12CC3CC(CC(C3)C1)C2
ZINC000521396502	0.335	C[C@@H]1[C@H](C)N(CC(=O)NC(N)=O)[C@H](C)C(=O)N1C
ZINC000014121125	0.335	CC(C)[C@@H]1NC(=O)N(CC(=O)NC2=CC=C(C=C2)C#N)C1=O
ZINC000060504571	0.334	O=C(CN1C(=O)CNC1=O)NCC12CC3CC(CC(C3)C1)C2
ZINC000071793474	0.334	C[C@@H](N1CCN(CC1)C(=O)N1CCCCC1)C(N)=O
ZINC000170088011	0.334	CNC(=O)NC(=O)CN1C[C@@H]2CCC[C@@H]2[C@@H]1C(=O)OC
ZINC000012947922	0.334	CC(=O)[C@H](CC1=CC=CC=C1)NC(=O)CN1C(=O)NC(C)(C)C1=O
ZINC000040477842	0.334	CNC(=O)NC(=O)[C@H](C)N1CCC(CC1)NS(C)(=O)=O
ZINC000067675573	0.334	CN1C[C@@H]2CC[C@H](CC1=O)N2C(=O)CN1C(=O)CNC1=O
ZINC000023142164	0.333	CN1C(=O)N(CC(=O)NC2=NNC=N2)C(=O)C11CCCCC1
ZINC000009762243	0.333	CC(C)[C@@H]1NC(=O)N(CC(=O)NC2=CC=CC=C2)C1=O
ZINC000058226107	0.333	C[C@@]1(NC(=O)N(CC(=O)NC(=O)NCC=C)C1=O)C1=CC=CC=C1F
ZINC000023218070	0.333	NC(=O)C1CCN(CC(=O)NC(=O)NC2CC2)CC1
ZINC000003464169	0.333	CC[C@@]1(NC(=O)N(CC(=O)NCC=C)C1=O)C1=CC=C(Cl)C=C1
ZINC000091617066	0.333	O=C(CN1CC(=O)NC1=O)N1CC[C@@]2(C1)CCCNC2=O
CHEMBL
CHEMBL4298137	1	CC1=C[C@@H]2CN([C@@H]1C(N)=O)C(=O)N2OS(O)(=O)=O
CHEMBL4297378	1	CC1=CC2CN(C1C(N)=O)C(=O)N2OS(O)(=O)=O
CHEMBL3140306	0.999	CC1=C[C@H](N2C[C@@H]1N(OS(O)(=O)=O)C2=O)C(N)=O
CHEMBL3109641	0.999	CC1=CC(N2CC1N(OS(O)(=O)=O)C2=O)C(N)=O
CHEMBL4594650	0.984	OS(=O)(=O)ON1C2CN(CC=C2)C1=O
CHEMBL4515223	0.984	OS(=O)(=O)ON1C2CN(CC=C2)C1=O
CHEMBL4597410	0.977	CC1=C[C@@H](C#N)N2C[C@@H]1N(OS(O)(=O)=O)C2=O
CHEMBL4461633	0.975	CC1=CC(C#N)N2CC1N(OS(O)(=O)=O)C2=O
CHEMBL3990425	0.972	NC(=O)[C@H]1CC[C@H]2CN1C(=O)N2OS(O)(=O)=O
CHEMBL3895524	0.972	NC(=O)C1CCC2CN1C(=O)N2OS(O)(=O)=O
CHEMBL2107817	0.972	NC(=O)C1CCC2CN1C(=O)N2OS(O)(=O)=O
CHEMBL4578584	0.972	NC(=O)C1CCC2CN1C(=O)N2OS(O)(=O)=O
CHEMBL1689063	0.971	NC(=O)[C@@H]1CC[C@@H]2CN1C(=O)N2OS(O)(=O)=O
CHEMBL3704994	0.971	NC(=O)[C@H]1CC[C@@H]2CN1C(=O)N2OS(O)(=O)=O
CHEMBL3558435	0.97	NC(=O)[C@@H]1[C@@H]2C[C@@H]2[C@@H]2CN1C(=O)N2OS(O)(=O)=O
CHEMBL3342555	0.969	NC(=O)C1C2CC2C2CN1C(=O)N2OS(O)(=O)=O
CHEMBL3341766	0.969	NC(=O)C1C2CC2C2CN1C(=O)N2OS(O)(=O)=O
CHEMBL3558432	0.968	NC(=O)[C@@H]1[C@H]2C[C@H]2[C@@H]2CN1C(=O)N2OS(O)(=O)=O
CHEMBL4435717	0.947	OS(=O)(=O)ON1C2CN(CC=C2C2=CC=NC=C2)C1=O
CHEMBL4595911	0.947	OS(=O)(=O)ON1C2CN(CC=C2C2=CC=NC=C2)C1=O
CHEMBL4596760	0.913	OS(=O)(=O)ON1C2CN(CC=C2C2=CN=CC=C2)C1=O
CHEMBL4559954	0.913	OS(=O)(=O)ON1C2CN(CC=C2C2=CN=CC=C2)C1=O
CHEMBL4088713	0.898	CC(=O)NNC(=O)C1CCC2CN1C(=O)N2OS(O)(=O)=O
CHEMBL4455116	0.892	OS(=O)(=O)ON1C2CN(CC=C2C2=NC=CC=C2)C1=O
CHEMBL4595101	0.892	OS(=O)(=O)ON1C2CN(CC=C2C2=NC=CC=C2)C1=O
CHEMBL4476279	0.888	OS(=O)(=O)ON1C2CN(CC=C2C2=CN=CO2)C1=O
CHEMBL4595442	0.888	OS(=O)(=O)ON1C2CN(CC=C2C2=CN=CO2)C1=O
CHEMBL3976550	0.884	OS(=O)(=O)ON1[C@H]2CN([C@@H](CC2)C(=O)NCC2(F)CNC2)C1=O
CHEMBL3112746	0.882	OS(=O)(=O)ON1[C@H]2CN([C@@H](CC2)C(=O)NC2=CC=NC=C2)C1=O
CHEMBL4117879	0.878	CC(=O)NNC(=O)[C@@H]1CC[C@@H]2CN1C(=O)N2OS(O)(=O)=O
CHEMBL4597897	0.869	OS(=O)(=O)ON1C2CN(CC=C2C2=NC=CO2)C1=O
CHEMBL4469757	0.869	OS(=O)(=O)ON1C2CN(CC=C2C2=NC=CO2)C1=O
CHEMBL3889864	0.864	CN1CCN=C1NC(=O)[C@@H]1CC[C@@H]2CN1C(=O)N2OS(O)(=O)=O
CHEMBL4470489	0.858	OS(=O)(=O)ON1C2CN(CC=C2C2=CON=C2)C1=O
CHEMBL4596761	0.858	OS(=O)(=O)ON1C2CN(CC=C2C2=CON=C2)C1=O
CHEMBL3112747	0.843	OS(=O)(=O)ON1[C@H]2CN([C@@H](CC2)C(=O)NC2=CC=CN=C2)C1=O
CHEMBL3967936	0.838	OS(=O)(=O)ON1[C@H]2CN([C@@H](CC2)C(=O)NC2=CC=NC=N2)C1=O
CHEMBL4596991	0.836	OS(=O)(=O)ON1[C@H]2CN([C@H](CN3N=CC=N3)CC2)C1=O
CHEMBL3955696	0.83	OS(=O)(=O)ON1[C@H]2CN([C@@H](CC2)C(=O)NC2=CN=CC=N2)C1=O
CHEMBL3911936	0.83	OS(=O)(=O)ON1C2CN([C@@H](CC2)C(=O)NC2=CC=NC=C2)C1=O
CHEMBL3961665	0.827	OS(=O)(=O)ON1[C@H]2CN([C@@H](CC2)C(=O)NC2=NC=CS2)C1=O
CHEMBL3112745	0.827	OS(=O)(=O)ON1[C@H]2CN([C@@H](CC2)C(=O)NC2CCS(=O)(=O)CC2)C1=O
CHEMBL3112748	0.822	OS(=O)(=O)ON1[C@H]2CN([C@@H](CC2)C(=O)NC2=CC=CC=N2)C1=O
CHEMBL4515718	0.812	OS(=O)(=O)ON1C2CN(C(CN3N=CC=N3)CC2)C1=O
CHEMBL3944847	0.806	CN1C=CN=C1NC(=O)[C@@H]1CC[C@@H]2CN1C(=O)N2OS(O)(=O)=O
CHEMBL3902510	0.804	NC(=O)C1=CC=CC(NC(=O)[C@@H]2CC[C@@H]3CN2C(=O)N3OS(O)(=O)=O)=C1
CHEMBL3112591	0.797	NC1=CC=CC(NC(=O)[C@@H]2CC[C@@H]3CN2C(=O)N3OS(O)(=O)=O)=N1
CHEMBL3922994	0.796	NS(=O)(=O)C1=CC=C(NC(=O)[C@@H]2CC[C@@H]3CN2C(=O)N3OS(O)(=O)=O)C=C1
CHEMBL4597822	0.778	OS(=O)(=O)ON1[C@H]2CN([C@H](CN3C=CN=N3)CC2)C1=O
CHEMBL4439352	0.767	OS(=O)(=O)ON1C2CN(C(CN3C=CN=N3)CC2)C1=O
CHEMBL4598144	0.75	OS(=O)(=O)ON1[C@H]2CN([C@@H](CC2)C#N)C1=O
CHEMBL4450418	0.741	OS(=O)(=O)ON1C2CN(C(CC2)C#N)C1=O
CHEMBL3112750	0.732	C[N+]1=CC=C(NC(=O)[C@@H]2CC[C@@H]3CN2C(=O)N3OS(O)(=O)=O)C=C1
CHEMBL3892741	0.726	CN(C)C1=CC(NC(=O)[C@@H]2CCC3CN2C(=O)N3OS(O)(=O)=O)=CC=N1
CHEMBL4301297	0.715	NC(=O)[C@@H]1CC[C@@H]2CN1C(=O)N2S(O)(=O)=O
CHEMBL4106650	0.713	NC(=O)C1CCC2CN1C(=O)N2S(O)(=O)=O
CHEMBL3900778	0.71	OS(=O)(=O)ON1[C@H]2CN([C@@H](CC2)C(=O)NC2=CC=C3NCCC3=C2)C1=O
CHEMBL4280085	0.689	CC1(COS(=O)(=O)ON2[C@H]3CN([C@@H](CC3)C(N)=O)C2=O)CCOC1=O
CHEMBL3981884	0.647	COC1=CC(NC(=O)[C@@H]2CCC3CN2C(=O)N3OS(O)(=O)=O)=CC=N1
CHEMBL1515835	0.644	COC(=O)CNC(=O)C1(C)C=CC2(CCCCC2)N1C(C)=O
CHEMBL1990175	0.627	NC(=O)CN1CC(CC1=O)=C1C(=O)CN(CC(N)=O)C1=O
CHEMBL4596882	0.606	CN(C)CC1=CN(C[C@@H]2CC[C@@H]3CN2C(=O)N3OS(O)(=O)=O)N=N1
CHEMBL1800873	0.604	NC(=O)N1CC[C@@H]2[C@H]1C(=O)N2S(O)(=O)=O
CHEMBL1476642	0.587	COC(=O)CNC(=O)C1(CC(C)C)C=CCN1C(C)=O
CHEMBL4551466	0.58	CN(C)CC1=CN(CC2CCC3CN2C(=O)N3OS(O)(=O)=O)N=N1
CHEMBL1593998	0.572	COC(=O)CNC(=O)[C@@]1(C)C=C[C@@H](CC2=CC=CC=C2)N1C(C)=O
CHEMBL1800874	0.564	CC(C)NC(=O)N1CC[C@@H]2[C@H]1C(=O)N2S(O)(=O)=O
CHEMBL355579	0.558	CC(C)(C)OC(=O)N1CCC2C1C(=O)N2OS(O)(=O)=O
CHEMBL1207171	0.558	CC(C)(C)OC(=O)N1CCC2C1C(=O)N2OS(O)(=O)=O
CHEMBL1519482	0.555	COC(=O)CNC(=O)C1(C)C=CC2(CCCCC2)N1C(=O)OC
CHEMBL129690	0.515	OS(=O)(=O)N1C2CCN(C2C1=O)C(=O)NC1=CC=CC=C1
CHEMBL1205656	0.504	OS(=O)(=O)N1[C@@H]2CCN([C@@H]2C1=O)C(=O)NC1=CC=CC=C1
CHEMBL1971439	0.481	CCOC(=O)CN1CC(CC1=O)=C1C(=O)CN(CC(=O)OCC)C1=O
CHEMBL1573319	0.474	COC(=O)CNC(=O)[C@@]1(C)C=C[C@@H](CC2=CC=CC=C2)N1C(=O)OC
CHEMBL338157	0.473	NC(=O)C1=CC=CC(NC(=O)N2CCC3C2C(=O)N3S(O)(=O)=O)=C1
CHEMBL1207027	0.473	NC(=O)C1=CC=CC(NC(=O)N2CC[C@@H]3[C@H]2C(=O)N3S(O)(=O)=O)=C1
CHEMBL1958092	0.469	CCCC\\C=C\\C1NC(=S)NC1=O
CHEMBL1468228	0.468	CNC(=O)N(O)C1N(C)C(=O)N(CC(=O)OC)C1(C)C
CHEMBL1520489	0.464	COC(=O)CNC(=O)C1(CC(C)C)C=CCN1C(=O)C1=CC=CC=C1
CHEMBL336064	0.462	NC(=O)C12CCC(=O)N1CC(=O)N2
CHEMBL129090	0.459	OS(=O)(=O)N1C2CCN(C2C1=O)C(=O)NC1CCNC1=O
CHEMBL4101579	0.453	CON1C2=C(C=CC=C2)[C@@]2(C=C(OC)C(=O)N3[C@@H](C)C(=O)N[C@@]123)C(C)(C)C=C
CHEMBL31017	0.444	CC1NC(C)C(=O)N1O
CHEMBL1372768	0.436	COC(=O)CNC(=O)C1(C)C=CCN1C(=O)C1=CC=CC=C1
CHEMBL1205652	0.434	OS(=O)(=O)N1[C@@H]2CCN([C@@H]2C1=O)C(=O)N[C@H]1CCNC1=O
CHEMBL132964	0.426	NC(=O)CN1C2CCC(=O)N2CC1=O
CHEMBL1330334	0.418	CC(=O)N1C2(CCCCC2)C=CC1(C)C(=O)NCC1=NC=CC=C1
CHEMBL3244866	0.41	CC1(NC(=O)N(C(=O)CCl)C1=O)C1=CC=CS1
CHEMBL607279	0.408	NC(=O)C1=CC=C(NC(=O)N2CC[C@@H]3[C@H]2C(=O)N3S(O)(=O)=O)C=C1
CHEMBL1415185	0.406	CC(C)CC1(C=CCN1C(C)=O)C(=O)NCC1=NC=CC=C1
CHEMBL1339482	0.405	CN1C(=O)\\C(=C/NC(C)=O)C(C)=C(C#N)C1=O
CHEMBL333327	0.405	CC1(C)N2CCC[C@H]2C(=O)N1[C@@H]1CCN(CC(N)=O)C1=O
CHEMBL132093	0.404	CCOC(=O)C12CCC(=O)N1CC(=O)N2
CHEMBL2145135	0.401	COC(=O)C([C@H]1CN([C@@H](C[N+]([O-])=O)C=C1)C(C)=O)C(=O)OC
CHEMBL1771176	0.4	CC1(C)N(Cl)C(=O)N(CCCS(O)(=O)=O)C1=O
CHEMBL1789588	0.4	CC1(C)N(Cl)C(=O)N(CCCS(O)(=O)=O)C1=O
CHEMBL590627	0.399	OS(=O)(=O)N1[C@@H]2CCN([C@@H]2C1=O)C(=O)NC1CCCCCC1
CHEMBL3410923	0.398	CC1(C)CC11NC(=O)N(CCNS(C)(=O)=O)C1=O
CHEMBL607399	0.397	CC[C@H](N1CCCC1=O)C(=O)N(C)O
CHEMBL4069868	0.396	O=C1NC(=S)N2C1=CC1C(NC3=C1C=CC=C3)C2=O
CHEMBL339600	0.39	NC(=O)C1=CC=C(NC(=O)N2CCC3C2C(=O)N3S(O)(=O)=O)C=C1
CHEMBL1359825	0.39	CCNC(=O)CN1C(=O)NC2(CCCCCC2)C1=O
CHEMBL175578	0.389	CC(C)C(NC(=O)NO)C(=O)NC1CCCC1
CHEMBL1998321	0.385	COC(=O)[C@H](C)N1C(=O)N[C@@H](C(C)C)C1=O
CHEMBL592718	0.382	OS(=O)(=O)N1[C@@H]2CCN([C@@H]2C1=O)C(=O)N[C@H]1CCCCNC1=O
CHEMBL2332246	0.377	CC(=O)N1CCCC1C(=O)NO
CHEMBL1555855	0.375	O=C(CN1C(=O)NC2(CCCCC2)C1=O)NCC1=CC=CS1
CHEMBL1885466	0.373	O=C(CN1C(=O)NC2(CCCCCC2)C1=O)NC1CC1
CHEMBL1363642	0.373	CN1C(=O)\\C(=C/N)C(C)=C(C#N)C1=O
CHEMBL1958112	0.37	CC(=O)N1[C@@H](CCC(N)=O)C(=O)NC1=S
CHEMBL1339903	0.369	CC1(C)NC(=O)N(CC(=O)OCC(=O)NC2=CC=CC(=C2)S(N)(=O)=O)C1=O
CHEMBL135631	0.368	CCOC(=O)CN1C2CCC(=O)N2CC1=O
CHEMBL2130692	0.358	CC1CCCCC11NC(=O)N(CC(=O)NCC2=CC=CS2)C1=O
CHEMBL3143472	0.357	CC(C)[C@H](NC(=O)[C@@H]1CCCN1C(=O)N(CCCl)N=O)C(N)=O
CHEMBL1557235	0.355	O=C(CN1C(=O)NC2(CCCCCCC2)C1=O)NCC1=CC=CS1
CHEMBL151650	0.354	CC[C@H](N1CCCC1=O)C(=O)NO
CHEMBL1529038	0.354	CCCNC(=O)CN1C(=O)NC(CCSC)C1=O
CHEMBL20842	0.352	NC(=O)CC(NC(=O)N(CCCl)N=O)C(=O)NCCCl
CHEMBL1432671	0.351	O=C(CN1C(=O)NC2(CCCCCC2)C1=O)NCC1=CC=CS1
CHEMBL4473622	0.35	NS(=O)(=O)C1=CC=C(CCNC(=O)CN2C(=O)NC3(CCCC3)C2=O)C=C1
CHEMBL12200	0.348	ClCCN(N=O)C(=O)NC1CCC(=O)NC1=O
CHEMBL1990134	0.348	CC1(C)N(O)C(=O)C(C)(C)N1O
CHEMBL1324697	0.345	CCCCCC1=C2CNC(C)(C=C2C(C)C1=O)C(=O)OC
CHEMBL4089583	0.345	CC1(C)NC(=O)N(CCN2C=CN=C2)C1=O
CHEMBL1734351	0.345	O=C(CN1C(=O)CCC1=O)NC(=O)NC1CCCC1
CHEMBL1986659	0.338	NC(N)=C1CN(CC=O)C(=O)NC1=O
CHEMBL1934387	0.335	O=C(NCC\\C=C1\\NC(=S)NC1=O)C1=CC2=C(C=C1)C(=O)OC2
CHEMBL428883	0.335	C[C@@H](CS)C(=O)N1CCC[C@H]1C(=O)NO
CHEMBL2036138	0.334	CC[C@H](C)[C@H](NC(=O)NC(C)(C)C)C(=O)NO
CHEMBL1897682	0.333	CNC(=O)CN1C(=O)C2C3CC(C=C3)C2C1=O
CHEMBL1700401	0.33	CC1(C)NC(=O)N(CC(=O)OCC(=O)C2=CC=C(Br)S2)C1=O
CHEMBL1771175	0.329	CC1(C)N(Cl)C(=O)N(CCS(O)(=O)=O)C1=O
CHEMBL1789486	0.329	CC1(C)N(Cl)C(=O)N(CCS(O)(=O)=O)C1=O
CHEMBL4649208	0.329	CN(C)C1N(CC2=C(Cl)C=C(Cl)C=C2)C(=O)[C@@H]2CC(=O)C(=O)N12
CHEMBL417462	0.329	CC(NC(=O)N(CCCl)N=O)C(=O)NCCCl
CHEMBL123927	0.329	C=CC(=O)N[C@H]1CCC(=O)NC1=O
CHEMBL1992877	0.329	COC(=O)[C@@H]1CN(C(C)=O)C(=O)N1
CHEMBL1553707	0.328	O=C(CN1C(=O)NC2(CCCCCC2)C1=O)C1=CC=CS1
CHEMBL4435918	0.328	NS(=O)(=O)C1=CC=C(NC(=O)CN2C(=O)NC3(CCCC3)C2=O)C=C1
CHEMBL1077382	0.327	CC(C)[C@H](NC(=O)[C@H](C)NC(=O)CS)C(N)=O
CHEMBL4238851	0.327	C=CCNC(=O)[C@@H]1CCC(=O)N1
CHEMBL278286	0.325	O=C1NC2(CCCCC2)C(=O)N1CCN1CC1
CHEMBL39229	0.324	CS(=O)(=O)ON1C(=O)CC(CC2=CC=CC=C2)NC1=O
CHEMBL1472051	0.324	CCC1(CC)NC(=O)N(CC(=O)OCC(=O)NC2=C(C=CC=C2)[N+]([O-])=O)C1=O
CHEMBL1994900	0.323	COC(=O)[C@H](C)NC(=O)[C@H](CSC)N1C(=O)N[C@@H](C(C)C)C1=O
CHEMBL1517265	0.322	CCNC(=O)N1CCNC(=O)C1CC(=O)OC
CHEMBL1733792	0.322	CCN1C(=O)N(C)C(N(O)C(=O)NC)C1(C)C
CHEMBL308648	0.321	CCC[C@H](NC(=O)[C@@H]1CC(=O)N(C)C(=O)N1)C(=O)N1CCC[C@@H]1C(N)=O
CHEMBL4471521	0.319	CC1CCCC2(C1)NC(=O)N(CC(=O)NC1=CC=C(C=C1)S(N)(=O)=O)C2=O
CHEMBL1481679	0.315	CC1(C)NC(=O)N(CC(=O)NNC(=O)C2=C(F)C=CC=C2)C1=O
CHEMBL1371420	0.315	CCC1(CC)NC(=O)N(CC(=O)OCC(=O)NC2=C(C=CS2)C#N)C1=O
CHEMBL4544011	0.314	O=C(NCCN1CCS(=O)(=O)CC1)C1=CCCCCC1
CHEMBL1732598	0.314	NC(=O)C1=C(NC(=O)CN2C(=O)NC3(CCCC3)C2=O)SC=C1
CHEMBL1455811	0.314	O=C(CN1C(=O)NC2(CCCCC2)C1=O)NNC(=O)C1CC1
CHEMBL1573643	0.313	CNC(=O)CN1C(=O)NC2(CCC3=C(C2)C=CC=C3)C1=O
CHEMBL1739843	0.313	COC(=O)[C@]1(C)N[C@H](CN(C)C(=O)NC(C)C)[C@H]2[C@@H]1C(=O)N(C)C2=O
CHEMBL2079803	0.313	CN(C=O)C1=C(N(C)C=O)C(N(C)C=O)=C(N(C)C=O)C(=O)C1=O
CHEMBL2219697	0.313	CN(C=O)C1=C(N(C)C=O)C(N(C)C=O)=C(N(C)C=O)C(=O)C1=O
CHEMBL1492675	0.313	CCC1(CC)NC(=O)N(CC(=O)OCC(=O)NC2=C(F)C(F)=C(F)C=C2)C1=O
CHEMBL3134039	0.313	O=C1NC(=O)\\C(=C/C2=CC=NC=C2)C2=C1CCCC2
CHEMBL3410929	0.313	CC1(C)CC11NC(=O)N(CCNS(=O)(=O)C2=CC=C(C=C2)[N+]([O-])=O)C1=O
CHEMBL1205647	0.312	NC(=O)\\C=C1/CN([C@H]2[C@@H]1N(C2=O)S(O)(=O)=O)C(=O)OCC1=CC=CC=C1
CHEMBL31250	0.312	CC1NCC(=O)N1O
CHEMBL4096175	0.312	ClC1=CC2=C(C3C=C4N(C(=S)NC4=O)C(=O)C3N2)C(Cl)=C1
CHEMBL1460838	0.311	O=C(CN1C(=O)C2CC=CCC2C1=O)NCC1=CC=CS1
CHEMBL1593521	0.311	ClC1=CC=C(S1)C(=O)CN1C(=O)NC2(CCCC2)C1=O
CHEMBL1513243	0.31	O=C(CN1C(=O)NC2(CCCC2)C1=O)NC1=C(C=CS1)C#N
CHEMBL1740601	0.31	CCNC(=O)N(C)C[C@H]1N[C@](C)([C@@H]2[C@H]1C(=O)N(C)C2=O)C(=O)OC
CHEMBL1358005	0.307	COC(=O)C1(C)NCC2=C(C)C(=O)C(C)C2=C1
CHEMBL4084229	0.307	CC1(C)NC(=O)N(CCC2=NNN=N2)C1=O
CHEMBL1729868	0.307	CC1(NC(=O)N(CC(=O)NCC2=C(Cl)C=C(Cl)C=C2)C1=O)C1CC1
CHEMBL1515294	0.306	CC1(C)NC(=O)N(CC(=O)OCC(=O)NC(=O)C2=CC=CC=C2)C1=O
CHEMBL1467810	0.306	NC(=O)C1CCN(CC(=O)NC(=O)NC2CCCC2)CC1
CHEMBL3410930	0.305	CC1(C)CC11NC(=O)N(CCNS(=O)(=O)C2=CC(=CC=C2)[N+]([O-])=O)C1=O
CHEMBL2036135	0.305	C[C@H](NC(=O)NC(C)(C)C)C(=O)NO
CHEMBL1722296	0.305	O=C(CN1C(=O)NC2(CCCC2)C1=O)NC1=CC=CC=C1
CHEMBL352530	0.304	CC(C)OC(=O)C1=C(C)NC(=O)N(C1C1=CC=CC2OC=NN12)C(N)=O
CHEMBL37710	0.304	NC(=O)C1CCCN1C(=O)N(CCCl)N=O
CHEMBL3455503	0.303	CC(=O)N1CCCC1C(=O)N1CCC(CC1)=CC1=CC=CC(F)=C1
CHEMBL2004590	0.303	CC(=O)N1CC(=O)N2C(=O)\\C(=C\\C3=CC=C(Cl)C=C3)N=C12
CHEMBL3628305	0.303	CC(C)[C@@H]1NC(=O)CC(=O)O[C@H]2CC(=O)N[C@H](C(C)C)C(=O)N[C@H](CSSCC\\C=C\\2)C(=O)N1
CHEMBL1869665	0.303	O=C(CN1C(=O)NC2(CCCC2)C1=O)NC1=CC=C(C=C1)C#N
CHEMBL355756	0.302	CN(C)C(=O)[C@H](CC1=CC=CC=C1)NC(=O)C(=O)NO
CHEMBL4541654	0.302	NS(=O)(=O)C1=CC=C(NC(=O)CN2C(=O)NC3(CCCCC3)C2=O)C=C1
CHEMBL1642246	0.302	CON1C2=C(C=CC=C2)[C@]2(C=C(OC)C(=O)N3\\C(=C\\C4=CNC=N4)C(=O)N[C@]123)C(C)(C)C=C
CHEMBL127782	0.301	NC(=O)C=C1CN(C2C1N(C2=O)S(O)(=O)=O)C(=O)OCC1=CC=CC=C1
CHEMBL164461	0.301	ClCC(=O)NC1CON(C(=O)CCl)C1=O
CHEMBL1890091	0.301	[O-][N+](=O)C1=CC=C(NC(=O)CN2C(=O)NC3(CCCCCC3)C2=O)C=C1
CHEMBL4568660	0.301	CN1C(=O)N(CC(=O)C2=CC=C(C)C(C)=C2)C(=O)C1=O
CHEMBL1704082	0.301	CCN(C1CCS(=O)(=O)C1)C(=O)CN1C(=O)NC(CCSC)C1=O
CHEMBL4544339	0.301	CC\\C=C(/C)C(=O)NC1CCN(CC(=O)NC)CC1
CHEMBL1575803	0.3	COC(=O)CN1C(=O)N\\C(=C\\C2=C(OC)C=CC=C2)C1=O
CHEMBL1869287	0.3	O=C(CN1C(=O)NC2(CCCCC2)C1=O)NC1=C(C=CS1)C#N
CHEMBL1710272	0.3	CCNC(=O)N(C)CC1NC(C)(C2C1C(=O)N(C)C2=O)C(=O)OC
CHEMBL1485086	0.299	FC1=CC=C(NC(=O)N2CCCC2C(=O)NCC2=CC=CS2)C=C1
CHEMBL3244871	0.298	ClCC(=O)N1C(=O)NC(C1=O)(C1=CC=C(Cl)C=C1)C1=CC=C(Cl)C=C1
CHEMBL287563	0.298	FCCN(N=O)C(=O)NC1CCC(=O)NC1=O
CHEMBL2135245	0.298	CCOC(=O)CN1C(=O)N[C@@H](C2=CC=CS2)C(C(C)=O)=C1C
CHEMBL11060	0.297	COC(=O)\\C=C\\CNC(=O)[C@@H](CC(C)C)NC(C)=O
CHEMBL4443890	0.297	CON1C2=C(C=CC=C2)[C@@]2(C=C(OC)C(=O)N3\\C(=C\\C4=CNC=N4)C(=O)N[C@@]123)C(C)(C)C=C
CHEMBL1324009	0.297	CCNC(=O)N(C)CC1NC(CC)(C2C1C(=O)N(C)C2=O)C(=O)OC
CHEMBL1994406	0.296	ClC1=CC=C(\\C=C2/NC(=O)N(CC=C)C2=O)C=C1
CHEMBL30853	0.296	CC1NCN(O)C1=O
CHEMBL1572322	0.296	CC1(C)NC(=O)N(CC(=O)OCC(=O)NC2=CC=CC(F)=C2)C1=O
CHEMBL4567161	0.296	CC1N(CCCNC1=O)C(=O)NCC1=C(Br)SC=C1
CHEMBL375868	0.295	C[C@@H]1NC(=O)[C@@]2(CSC3=C2C(=O)C2=CC=CC=C2C3=O)NC1=O
CHEMBL1389182	0.295	C[C@@H]1NC(=O)N(CCCN2C=CN=C2)C1=O
CHEMBL290941	0.295	CC1C=C[C@@H](C)N1CC(=O)NC1=NCCN1
CHEMBL4560312	0.293	ONC(=O)CN1C(=O)NC2(CCCCC3=C2C=CC=C3)C1=O
CHEMBL2220786	0.293	CCNC(=O)N(CC)C[C@H]1N[C@](C)([C@@H]2[C@H]1C(=O)N(C)C2=O)C(=O)OC
CHEMBL1885785	0.293	CC1(C)NC(=O)N(CC(=O)NC2=C(Cl)C=CC(=C2)S(C)(=O)=O)C1=O
CHEMBL1599110	0.292	ClC1=CC=C(S1)C(=O)CN1C(=O)NC2(CCCCCC2)C1=O
CHEMBL4070114	0.292	CC1=NC=CN1CCN1C(=O)NC(C)(C)C1=O
CHEMBL2135777	0.292	CCNC(=O)N(CC)CC1NC(C)(C2C1C(=O)N(C)C2=O)C(=O)OC
CHEMBL4081712	0.292	CC1(C)NC(=O)N(CCN2C=NC=N2)C1=O
CHEMBL1540934	0.292	FC1=CC=C(NC(=O)CN2C(=O)NC3(CCCC3)C2=O)C=C1
CHEMBL3969709	0.291	C[C@H](NC(=O)[C@@H]1CCC(=O)N1)C(=O)N1CCC[C@H]1C(N)=O
CHEMBL1579014	0.291	CC(OC(=O)CN1C(=O)NC(C)(C)C1=O)C(=O)C1=CC=CC=C1
CHEMBL1539548	0.291	CCC1(CC)NC(=O)N(CC(=O)C2=CC=C(Cl)S2)C1=O
CHEMBL1444809	0.29	NC(=O)C1=C(NC(=O)CN2C(=O)NC3(CCCCC3)C2=O)SC=C1
CHEMBL4593043	0.289	CC1CN(CC(=O)N1C)C(=O)NCC1=CC=C(Br)S1
CHEMBL1871245	0.289	CC1(NC(=O)N(CC(=O)NC2=C(F)C=C(F)C=C2)C1=O)C1CC1
CHEMBL1560321	0.289	CC1(C)NC(=O)N(CC(=O)OCC(=O)NC2=C(C=CS2)C#N)C1=O
CHEMBL95954	0.288	CC(=O)NC(N1CC=CO1)C(=O)NCC1=CC=CC=C1
CHEMBL2372428	0.288	C[C@H](NC(=O)[C@H](CC1=CC=CC=C1)NS(O)(=O)=O)C(=O)NCC(N)=O
CHEMBL1451092	0.288	CC1(C)NC(=O)N(CC(=O)NC2=CC=C(C=C2)N2C=NN=N2)C1=O
CHEMBL1907003	0.288	CC[C@]1(N[C@H](CN(C)C(=O)NC(C)C)[C@H]2[C@@H]1C(=O)N(C)C2=O)C(=O)OC
CHEMBL1964630	0.288	CC1(C)N(O)C(=O)C(C)(C)N1N=O
CHEMBL1374660	0.287	O=C(CN1C(=O)NC2(CCCCCC2)C1=O)C1=CC=CC=C1
CHEMBL1705743	0.287	FC1=C(C=CC=C1)C(=O)NNC(=O)CN1C(=O)NC2(CCCC2)C1=O
CHEMBL1722640	0.287	O=C(CN1C(=O)NC2(CCCC2)C1=O)NC1=C(C=CC=C1)C#N
CHEMBL222990	0.286	C[C@@H]1NC(=O)[C@]2(CSC3=C2C(=O)C2=CC=CC=C2C3=O)NC1=O
CHEMBL199641	0.286	CCCCCCCN1C(=O)CNC1=O
CHEMBL2133304	0.286	CC1(NC(=O)N(CC(=O)NCC(=O)NC2=C(F)C(F)=C(F)C=C2)C1=O)C1CC1
CHEMBL1572630	0.284	CC1(C)NC(=O)N(CC(=O)OCC(=O)C2=CC=C(F)C=C2)C1=O
CHEMBL1552513	0.284	CC1(NC(=O)N(CC(=O)NC2=C(C=CC=C2)C#N)C1=O)C1CC1
CHEMBL1865818	0.284	COC(=O)C[C@H]1C=C[C@H](CN1C(C)=O)C(C(=O)OC)C(=O)OC
CHEMBL1863682	0.283	FC1=CC=C(CCNC(=O)CN2C(=O)NC3(CCCC3)C2=O)C=C1
CHEMBL1979742	0.283	CC(NC(=O)C1CCC(=O)N1)C(=O)N1CCCC1C(N)=O
CHEMBL1994261	0.282	CC1(NC(=O)N(CC(=O)NC2=C(F)C=CC=C2)C1=O)C1CC1
CHEMBL1501997	0.282	FC1=C(NC(=O)CN2C(=O)NC3(CCCC3)C2=O)C=CC=C1
CHEMBL4573747	0.281	COC1=CC=C(NC(=O)N2CCC(C)=CC2)C(OC)=N1
CHEMBL3971795	0.281	CCC(N1CC(CC1=O)\\C=C/F)C(N)=O
CHEMBL4592634	0.28	O=C(NCCC1=CSC=C1)NC1CCCCNC1=O
CHEMBL2131939	0.28	CC1(NC(=O)N(CC(N)=O)C1=O)C1=CC2=CC=CC=C2C=C1
CHEMBL3251381	0.28	CC(C)C[C@H](NC(=O)[C@@H]1CCCN1C=O)C(=O)NCC(N)=O
CHEMBL4442588	0.28	BrC1=CC=C(NC(=O)CN2C(=O)NC3(CCCCC3)C2=O)C=C1
CHEMBL1339867	0.28	CC1CCCCC11NC(=O)N(CC(=O)C2=CC=C(Cl)S2)C1=O
CHEMBL4581804	0.28	O=C(CN(CC1=CSC=C1)C1CC1)N1CCNC1=O
CHEMBL1483780	0.279	CC(C)CN1C(=S)N\\C(=C/C2=CC=CS2)C1=O
CHEMBL222244	0.279	SC[C@@H]1NC(=O)[C@@]2(CSC3=C2C(=O)C2=CC=CC=C2C3=O)NC1=O
CHEMBL3489210	0.279	O=C(CN1CC(C1)N1C=CC=N1)NCCC1=CCCCC1
CHEMBL375578	0.278	SC[C@@H]1NC(=O)[C@]2(CSC3=C2C(=O)C2=CC=CC=C2C3=O)NC1=O
CHEMBL1616527	0.278	CCNC(=O)N(C)C[C@H]1N[C@](CC)([C@@H]2[C@H]1C(=O)N(C)C2=O)C(=O)OC
CHEMBL1463233	0.277	O=C(CN1C(=O)NC2(CCCCC2)C1=O)N1CC(=O)NC2=C1C=CC=C2
CHEMBL1457440	0.277	BrC1=CC=C(NC(=O)CN2C(=O)NC3(CCCCCCC3)C2=O)C=C1
CHEMBL1874806	0.277	CC1CCCCC11NC(=O)N(CC(=O)NC2=C(C=CS2)C(N)=O)C1=O
CHEMBL278366	0.277	ONC(=O)[C@H]1CN(CC2=CC3=CC=CC=C3C=C2)C(=O)N1
CHEMBL1866615	0.276	ClC1=CC=C(NC(=O)CN2C(=O)NC3(CCCCC3)C2=O)C=C1
CHEMBL1716179	0.274	ClC1=CC=C(C=C1)C(=O)CN1C(=O)NC2(CCCCCC2)C1=O
CHEMBL1342319	0.274	CC1CCC2(CC1)NC(=O)N(CC(=O)C1=CC=C(Cl)S1)C2=O
CHEMBL4437150	0.273	CC(C)=CC(=O)NC1CC(=O)NC1=O
CHEMBL1895756	0.273	COC(=O)C(C1CN(CC=C1)C(C)=O)C(=O)OC
CHEMBL374586	0.273	NC(=O)C[C@@H]1NC(=O)[C@@]2(CSC3=C2C(=O)C2=CC=CC=C2C3=O)NC1=O
CHEMBL350060	0.273	C[C@@H](NC(=O)[C@H]1CCC(=O)N1)C(=O)N1CCC[C@@H]1C(N)=O
CHEMBL1587652	0.272	CC(C)C(NC(C)=O)C(=O)NCC(N)=O
CHEMBL1877415	0.272	CCC1(CC)NC(=O)N(CC(=O)NC2=CC=C(C=C2)N2C=NN=N2)C1=O
CHEMBL1901208	0.272	ClC1=CC=C(NC(=O)CN2C(=O)NC3(CCCCCCC3)C2=O)C=C1
CHEMBL1741611	0.272	CSCC[C@@H]1NC(=O)C\\C=C/[C@@H](C)COC(=O)[C@@H](C)COC1=O
CHEMBL1320872	0.272	CC(C)CC1(C)NC(=O)N(CCN2C(=O)C3=C(C=CC=C3)C2=O)C1=O
CHEMBL3251385	0.271	CNC(=O)CNC(=O)[C@H](CC(C)C)NC(=O)[C@@H]1CCC(=O)N1
CHEMBL1337511	0.271	FC1=CC=C(NC(=O)CN2C(=O)NC3(CCCCC3)C2=O)C=C1
CHEMBL1983851	0.271	CCOC(=O)CN1C(=O)NC(C)(C1=O)C1=CC=CC=C1
CHEMBL3984295	0.271	CN1C(=O)N(CCOC2=CC=C(F)C=C2)C(=O)C1(C)C
CHEMBL1698219	0.271	ClC1=CC(NC(=O)CN2C(=O)NC3(CCCC3)C2=O)=CC=C1
CHEMBL1078381	0.27	CC(C)[C@H](NC(=O)[C@@H](NC(=O)CS)C(C)C)C(N)=O
CHEMBL1078656	0.269	CC(C)C[C@H](NC(=O)[C@H](C)NC(=O)CS)C(N)=O
CHEMBL166263	0.269	NC(=O)[C@@H]1CCCN1C(=O)[C@@H]1CCCN1C(=O)[C@H]1CCC(=O)N1
CHEMBL2005924	0.269	CC1(C)N\\C(=C/[N+]([O-])=O)C(C)(C)N1O
CHEMBL3467317	0.268	CC(=O)N1CCCN(CC1)C(=O)NCCCNS(C)(=O)=O
CHEMBL1712830	0.268	BrC1=CC(NC(=O)CN2C(=O)NC3(CCCCCCC3)C2=O)=CC=C1
CHEMBL1727108	0.267	BrC1=CC(Br)=C(NC(=O)CN2C(=O)NC3(CCCCCCC3)C2=O)C=C1
CHEMBL2371421	0.266	CCC[C@H](NC(=O)[C@@H]1CCC(=O)N1)C(=O)N1CCC[C@H]1C(N)=O
CHEMBL440502	0.266	NC(=O)[C@@H]1CCC(=O)N2CCC[C@H]2C(=O)N1
CHEMBL1541960	0.266	CC1=CC=CC(NC(=O)N2CCCC2C(=O)NCC2=CC=CS2)=C1
CHEMBL1436491	0.266	CC1CCCCC11NC(=O)N(CC(=O)C2=CC=C(C)S2)C1=O
CHEMBL1726921	0.265	CC(=O)C1=CC=CC(NC(=O)CN2C(=O)NC(C)(C)C2=O)=C1
CHEMBL1478165	0.264	COC1=C(NC(=O)CN2C(=O)NC(C)(C)C2=O)C=CC=C1
CHEMBL4084722	0.264	ClC1=CCCN(C(=O)\\C=C\\C(=O)N2CCC=C(Cl)C2=O)C1=O
CHEMBL1706038	0.264	CCCCN1C(=O)N(CC(=O)NC2=CC(=CC=C2)C(C)=O)C(=O)C1=O
CHEMBL1999777	0.263	CNC(=O)C1CCC(=O)N1CN(C(C)=O)C1=CC=CC=C1
CHEMBL1957738	0.262	CN1CC2=C(C(=O)C3=C(C=CC=C3)C2=O)C11C(=O)N(C(C)=O)C2=CC=CC=C12
CHEMBL1706628	0.262	FC1=CC=C(C=C1)C(=O)CN1C(=O)NC2(CCCCCC2)C1=O
CHEMBL2371422	0.262	CC[C@H](NC(=O)[C@@H]1CCC(=O)N1)C(=O)N1CCC[C@H]1C(N)=O
CHEMBL512750	0.262	C[C@H](NC(=O)[C@@H]1CCCN1C(=O)[C@@H]1CCCN1)C(N)=O
CHEMBL3461350	0.261	ClC1=CC=C(CCC(=O)N2CCCC(C2)N2CCNC2=O)S1
CHEMBL1314523	0.261	CN1C(=O)N(CC(=O)NC2=C(C=CS2)C(N)=O)C(=O)C11CCCCC1
CHEMBL2370878	0.26	CC(C)C[C@H](NC(=O)[C@H]1CCC(=O)N1)C(=O)N1CCC[C@H]1C(N)=O
CHEMBL460513	0.26	C[C@H](NC(=O)[C@@H]1CCCN1)C(=O)N1CCC[C@H]1C(N)=O
CHEMBL2372918	0.26	CC[C@H](NC(=O)[C@@H]1CCCN1)C(=O)NCC(N)=O
CHEMBL4466669	0.26	COC1=CC=CC=C1C(=O)CN1C(=O)NC(C)(C1=O)C1=CC=C(C=C1)S(N)(=O)=O
CHEMBL2371436	0.259	CC(C)C[C@@H](NC(=O)[C@@H]1CCC(=O)N1)C(=O)N1CCC[C@H]1C(N)=O
CHEMBL1864361	0.258	CC(C)CC1(C)NC(=O)N(CC(=O)NC2=C(F)C(F)=C(F)C=C2)C1=O
CHEMBL4173462	0.258	FC1=CC(=CC(F)=C1F)[C@H]1N2C(=O)C=C(C3=CC=CC=C3)[C@@]22C=CC(=O)C[C@H]2NC1=O
CHEMBL1552466	0.257	CC1CCCCC11NC(=O)N(CC(=O)NC2=C(F)C=CC=C2)C1=O
CHEMBL1312225	0.256	CC(N1C(=O)C2=C(C=CC=C2)C1=O)C(=O)NCCC1=CCCCC1
CHEMBL1351414	0.256	CCOC(=O)CN1C(=O)N[C@@H](C2=CC=C(Br)C=C2)C(C(C)=O)=C1C
CHEMBL460512	0.256	NC(=O)CNC(=O)[C@@H]1CCCN1C(=O)[C@@H]1CCCN1
CHEMBL1469549	0.255	COC1=CC=C(NC(=O)CN2C(=O)NC3(CCCC3)C2=O)C=C1
CHEMBL1436029	0.254	FC1=CC(NC(=O)CN2C(=O)NC3(CCCCCC3)C2=O)=CC=C1
CHEMBL1881164	0.253	CCCC1(CCC)NC(=O)N(CC(=O)NC2=C(OC)C=CC=C2)C1=O
CHEMBL1078898	0.251	CC(C)[C@H](NC(=O)[C@@H]1CCCN1C(=O)CS)C(N)=O
CHEMBL1736543	0.251	CCC1(CC)NC(=O)N(CC(=O)OC(C)C(=O)NC2=C(OC)C=CC=C2)C1=O
CHEMBL4082752	0.251	ClC1=CCCN(C(=O)C2CC2C2=CC=CC=C2)C1=O

## Sheet: ADME
Supplementary_Information_SI1
Molecule	Canonical SMILES	Formula	Molecular Weight	Number of Heavy atoms	Number of Aromatic heavy atoms	Fraction Csp3	Number of Rotatable bonds	Number of H-bond acceptors	Number of H-bond donors	Molar Refractivity	TPSA	iLOGP	XLOGP3	WLOGP	MLOGP	Silicos-IT Log P	Consensus Log P	ESOL Log S	ESOL Solubility (mg/ml)	ESOL Solubility (mol/l)	ESOL Class	Ali Log S	Ali Solubility (mg/ml)	Ali Solubility (mol/l)	Ali Class	Silicos-IT LogSw	Silicos-IT Solubility (mg/ml)	Silicos-IT Solubility (mol/l)	Silicos-IT class	GI absorption	BBB permeant	Pgp substrate	CYP1A2 inhibitor	CYP2C19 inhibitor	CYP2C9 inhibitor	CYP2D6 inhibitor	CYP3A4 inhibitor	log Kp (cm/s)	Lipinski violations	Ghose violations	Veber violations	Egan violations	Muegge violations	Bioavailability Score	PAINS alerts	Brenk alerts	Leadlikeness violations	Synthetic Accessibility
Durlobactam	NC(=O)[C@@H]1C(=C[C@@H]2CN1C(=O)N2OS(=O)(=O)O)C	C8H11N3O6S	277.25	18	0	0.5	3	6	2	64.61	138.62	0.64	-2.04	-1.04	-0.9	-3.59	-1.39	-0.08	233	0.84	Very soluble	-0.35	125	0.452	Very soluble	1.54	9640	34.8	Soluble	Low	No	No	No	No	No	No	No	-9.44	0	1	0	1	1	0.56	0	2	0	5.04
ZINC (drug like)
ZINC000001551650	NC(=O)[C@H]1CC[C@H]2CN1C(=O)N2OS(=O)(=O)O	C7H11N3O6S	265.24	17	0	0.71	3	6	2	60.27	138.62	0.16	-1.83	-1.21	-1.15	-3.59	-1.52	-0.13	195	0.735	Very soluble	-0.56	72.5	0.273	Very soluble	1.68	12600	47.4	Soluble	Low	No	No	No	No	No	No	No	-9.22	0	1	0	1	0	0.56	0	1	0	4.43
ZINC000009302239	NC(=O)[C@@H]1CC[C@@H]2CN1C(=O)N2OS(=O)(=O)O	C7H11N3O6S	265.24	17	0	0.71	3	6	2	60.27	138.62	-0.36	-1.83	-1.21	-1.15	-3.59	-1.63	-0.13	195	0.735	Very soluble	-0.56	72.5	0.273	Very soluble	1.68	12600	47.4	Soluble	Low	No	No	No	No	No	No	No	-9.22	0	1	0	1	0	0.56	0	1	0	4.43
ZINC000033979726	NC(=O)[C@H]1CC[C@@H]2CN1C(=O)N2OS(=O)(=O)O	C7H11N3O6S	265.24	17	0	0.71	3	6	2	60.27	138.62	0.34	-1.83	-1.21	-1.15	-3.59	-1.49	-0.13	195	0.735	Very soluble	-0.56	72.5	0.273	Very soluble	1.68	12600	47.4	Soluble	Low	No	No	No	No	No	No	No	-9.22	0	1	0	1	0	0.56	0	1	0	4.43
CHEMBL
CHEMBL4298137	NC(=O)[C@@H]1C(=C[C@@H]2CN1C(=O)N2OS(=O)(=O)O)C	C8H11N3O6S	277.25	18	0	0.5	3	6	2	64.61	138.62	0.64	-2.04	-1.04	-0.9	-3.59	-1.39	-0.08	233	0.84	Very soluble	-0.35	125	0.452	Very soluble	1.54	9640	34.8	Soluble	Low	No	No	No	No	No	No	No	-9.44	0	1	0	1	1	0.56	0	2	0	5.04
CHEMBL4297378	NC(=O)C1C(=CC2CN1C(=O)N2OS(=O)(=O)O)C	C8H11N3O6S	277.25	18	0	0.5	3	6	2	64.61	138.62	0.15	-2.04	-1.04	-0.9	-3.59	-1.48	-0.08	233	0.84	Very soluble	-0.35	125	0.452	Very soluble	1.54	9640	34.8	Soluble	Low	No	No	No	No	No	No	No	-9.44	0	1	0	1	1	0.56	0	2	0	5.04
CHEMBL3140306	CC1=C[C@@H](C(=O)N)N2C[C@@H]1N(OS(=O)(=O)O)C2=O	C8H11N3O6S	277.25	18	0	0.5	3	6	2	64.61	138.62	0.26	-2.04	-1.04	-0.9	-3.59	-1.46	-0.08	233	0.84	Very soluble	-0.35	125	0.452	Very soluble	1.54	9640	34.8	Soluble	Low	No	No	No	No	No	No	No	-9.44	0	1	0	1	1	0.56	0	2	0	5.04
CHEMBL3109641	CC1=CC(C(=O)N)N2CC1N(OS(=O)(=O)O)C2=O	C8H11N3O6S	277.25	18	0	0.5	3	6	2	64.61	138.62	-0.24	-2.04	-1.04	-0.9	-3.59	-1.56	-0.08	233	0.84	Very soluble	-0.35	125	0.452	Very soluble	1.54	9640	34.8	Soluble	Low	No	No	No	No	No	No	No	-9.44	0	1	0	1	1	0.56	0	2	0	5.04
CHEMBL4594650	O=C1N2CC=CC(N1OS(=O)(=O)O)C2	C6H8N2O5S	220.2	14	0	0.5	2	5	1	52.09	95.53	0.45	-1.1	-0.28	-0.34	-2.77	-0.81	-0.38	91.7	0.417	Very soluble	-0.42	84.5	0.384	Very soluble	1.5	6930	31.5	Soluble	High	No	No	No	No	No	No	No	-8.42	0	0	0	0	0	0.56	0	2	1	4.58
CHEMBL4515223	O=C1N2CC=CC(N1OS(=O)(=O)O)C2	C6H8N2O5S	220.2	14	0	0.5	2	5	1	52.09	95.53	0.45	-1.1	-0.28	-0.34	-2.77	-0.81	-0.38	91.7	0.417	Very soluble	-0.42	84.5	0.384	Very soluble	1.5	6930	31.5	Soluble	High	No	No	No	No	No	No	No	-8.42	0	0	0	0	0	0.56	0	2	1	4.58
CHEMBL4597410	N C[C@@H]1C=C(C)[C@@H]2CN1C(=O)N2OS(=O)(=O)O	C8H9N3O5S	259.24	17	0	0.5	2	6	1	61.45	119.32	0.64	-1.2	0	-0.53	-2.81	-0.78	-0.56	71.5	0.276	Very soluble	-0.81	40	0.154	Very soluble	1.04	2840	11	Soluble	High	No	No	No	No	No	No	No	-8.73	0	0	0	0	0	0.56	0	2	0	4.92
CHEMBL4461633	N CC1C=C(C)C2CN1C(=O)N2OS(=O)(=O)O	C8H9N3O5S	259.24	17	0	0.5	2	6	1	61.45	119.32	1.24	-1.2	0	-0.53	-2.81	-0.66	-0.56	71.5	0.276	Very soluble	-0.81	40	0.154	Very soluble	1.04	2840	11	Soluble	High	No	No	No	No	No	No	No	-8.73	0	0	0	0	0	0.56	0	2	0	4.92
CHEMBL3990425	NC(=O)[C@H]1CC[C@H]2CN1C(=O)N2OS(=O)(=O)O	C7H11N3O6S	265.24	17	0	0.71	3	6	2	60.27	138.62	0.16	-1.83	-1.21	-1.15	-3.59	-1.52	-0.13	195	0.735	Very soluble	-0.56	72.5	0.273	Very soluble	1.68	12600	47.4	Soluble	Low	No	No	No	No	No	No	No	-9.22	0	1	0	1	0	0.56	0	1	0	4.43
CHEMBL3895524	NC(=O)C1CCC2CN1C(=O)N2OS(=O)(=O)O	C7H11N3O6S	265.24	17	0	0.71	3	6	2	60.27	138.62	-0.18	-1.83	-1.21	-1.15	-3.59	-1.59	-0.13	195	0.735	Very soluble	-0.56	72.5	0.273	Very soluble	1.68	12600	47.4	Soluble	Low	No	No	No	No	No	No	No	-9.22	0	1	0	1	0	0.56	0	1	0	4.43
CHEMBL2107817	NC(=O)C1CCC2CN1C(=O)N2OS(=O)(=O)O	C7H11N3O6S	265.24	17	0	0.71	3	6	2	60.27	138.62	-0.18	-1.83	-1.21	-1.15	-3.59	-1.59	-0.13	195	0.735	Very soluble	-0.56	72.5	0.273	Very soluble	1.68	12600	47.4	Soluble	Low	No	No	No	No	No	No	No	-9.22	0	1	0	1	0	0.56	0	1	0	4.43
CHEMBL4578584	NC(=O)C1CCC2CN1C(=O)N2OS(=O)(=O)O	C7H11N3O6S	265.24	17	0	0.71	3	6	2	60.27	138.62	-0.18	-1.83	-1.21	-1.15	-3.59	-1.59	-0.13	195	0.735	Very soluble	-0.56	72.5	0.273	Very soluble	1.68	12600	47.4	Soluble	Low	No	No	No	No	No	No	No	-9.22	0	1	0	1	0	0.56	0	1	0	4.43
CHEMBL1689063	NC(=O)[C@@H]1CC[C@@H]2CN1C(=O)N2OS(=O)(=O)O	C7H11N3O6S	265.24	17	0	0.71	3	6	2	60.27	138.62	-0.36	-1.83	-1.21	-1.15	-3.59	-1.63	-0.13	195	0.735	Very soluble	-0.56	72.5	0.273	Very soluble	1.68	12600	47.4	Soluble	Low	No	No	No	No	No	No	No	-9.22	0	1	0	1	0	0.56	0	1	0	4.43
CHEMBL3704994	NC(=O)[C@H]1CC[C@@H]2CN1C(=O)N2OS(=O)(=O)O	C7H11N3O6S	265.24	17	0	0.71	3	6	2	60.27	138.62	0.34	-1.83	-1.21	-1.15	-3.59	-1.49	-0.13	195	0.735	Very soluble	-0.56	72.5	0.273	Very soluble	1.68	12600	47.4	Soluble	Low	No	No	No	No	No	No	No	-9.22	0	1	0	1	0	0.56	0	1	0	4.43
CHEMBL3558435	NC(=O)[C@@H]1[C@@H]2C[C@@H]2[C@@H]2CN1C(=O)N2OS(=O)(=O)O	C8H11N3O6S	277.25	18	0	0.75	3	6	2	62.97	138.62	-0.25	-1.9	-1.35	-0.81	-3.82	-1.63	-0.16	190	0.686	Very soluble	-0.49	89.6	0.323	Very soluble	1.87	20500	74	Soluble	Low	No	Yes	No	No	No	No	No	-9.34	0	1	0	1	0	0.56	0	1	0	4.55
ChEMBL approved drugs
CHEMBL2107817	NC(=O)[C@@H]1CC[C@@H]2CN1C(=O)N2OS(=O)(=O)O	C7H11N3O6S	265.24	17	0	0.71	3	6	2	60.27	138.62	-0.36	-1.83	-1.21	-1.15	-3.59	-1.63	-0.13	195	0.735	Very soluble	-0.56	72.5	0.273	Very soluble	1.68	12600	47.4	Soluble	Low	No	No	No	No	No	No	No	-9.22	0	1	0	1	0	0.56	0	1	0	4.43
CHEMBL1689063	NC(=O)[C@@H]1CC[C@@H]2CN1C(=O)N2OS(=O)(=O)O	C7H11N3O6S	265.24	17	0	0.71	3	6	2	60.27	138.62	-0.36	-1.83	-1.21	-1.15	-3.59	-1.63	-0.13	195	0.735	Very soluble	-0.56	72.5	0.273	Very soluble	1.68	12600	47.4	Soluble	Low	No	No	No	No	No	No	No	-9.22	0	1	0	1	0	0.56	0	1	0	4.43

## Sheet: Toxicity_Class
Supplementary_Information_SI1
COMPOUNDS	SMILES	Predicted LD50	Predicted Toxicity Class
Durlobactam	NC(=O)[C@@H]1C(=C[C@@H]2CN1C(=O)N2OS(=O)(=O)O)C	1500mg/kg	4
ZINC000001551650	NC(=O)[C@H]1CC[C@H]2CN1C(=O)N2OS(=O)(=O)O	1500mg/kg	4
ZINC000009302239	NC(=O)[C@@H]1CC[C@@H]2CN1C(=O)N2OS(=O)(=O)O	1500mg/kg	4
ZINC000033979726	NC(=O)[C@H]1CC[C@@H]2CN1C(=O)N2OS(=O)(=O)O	1500mg/kg	4
CHEMBL4298137	NC(=O)[C@@H]1C(=C[C@@H]2CN1C(=O)N2OS(=O)(=O)O)C	1500mg/kg	4
CHEMBL4297378	NC(=O)C1C(=CC2CN1C(=O)N2OS(=O)(=O)O)C	1500mg/kg	4
CHEMBL3140306	CC1=C[C@@H](C(=O)N)N2C[C@@H]1N(OS(=O)(=O)O)C2=O	1500mg/kg	4
CHEMBL3109641	CC1=CC(C(=O)N)N2CC1N(OS(=O)(=O)O)C2=O	1500mg/kg	4
CHEMBL4594650	O=C1N2CC=CC(N1OS(=O)(=O)O)C2	710mg/kg	4
CHEMBL4597410	NC[C@@H]1C=C(C)[C@@H]2CN1C(=O)N2OS(=O)(=O)O	1500mg/kg	4
CHEMBL4461633	NCC1C=C(C)C2CN1C(=O)N2OS(=O)(=O)O	1500mg/kg	4
CHEMBL3990425	NC(=O)[C@H]1CC[C@H]2CN1C(=O)N2OS(=O)(=O)O	1500mg/kg	4
CHEMBL3895524	NC(=O)C1CCC2CN1C(=O)N2OS(=O)(=O)O	1500mg/kg	4
CHEMBL1689063	NC(=O)[C@@H]1CC[C@@H]2CN1C(=O)N2OS(=O)(=O)O	1500mg/kg	4
CHEMBL3704994	NC(=O)[C@H]1CC[C@@H]2CN1C(=O)N2OS(=O)(=O)O	1500mg/kg	4
CHEMBL3558435	NC(=O)[C@@H]1[C@@H]2C[C@@H]2[C@@H]2CN1C(=O)N2OS(=O)(=O)O	1500mg/kg	4

## Sheet: Toxicity
Supplementary_Information_SI1
Classification	Target	Durlobactam	ZINC000001551650	ZINC000009302239	ZINC000033979726	CHEMBL4298137	CHEMBL4297378	CHEMBL3140306	CHEMBL3109641	CHEMBL4594650	CHEMBL4597410	CHEMBL4461633	CHEMBL3990425	CHEMBL3895524	CHEMBL1689063	CHEMBL3704994	CHEMBL3558435
Organ toxicity	Hepatotoxicity	Inactive	Inactive	Inactive	Inactive	Inactive	Inactive	Inactive	Inactive	Inactive	Inactive	Inactive	Inactive	Inactive	Inactive	Inactive	Inactive
	Neurotoxicity	Inactive	Inactive	Inactive	Inactive	Inactive	Inactive	Inactive	Inactive	Inactive	Inactive	Inactive	Inactive	Inactive	Inactive	Inactive	Inactive
	Nephrotoxicity	Inactive	Inactive	Inactive	Inactive	Inactive	Inactive	Inactive	Inactive	Inactive	Active	Active	Inactive	Inactive	Inactive	Inactive	Inactive
	Respiratory toxicity	Active	Active	Active	Active	Active	Active	Active	Active	Active	Active	Active	Active	Active	Active	Active	Active
	Cardiotoxicity	Inactive	Inactive	Inactive	Inactive	Inactive	Inactive	Inactive	Inactive	Inactive	Inactive	Inactive	Inactive	Inactive	Inactive	Inactive	Inactive
Toxicity end points	Carcinogenicity	Inactive	Inactive	Inactive	Inactive	Inactive	Inactive	Inactive	Inactive	Inactive	Inactive	Inactive	Inactive	Inactive	Inactive	Inactive	Inactive
	Immunotoxicity	Inactive	Inactive	Inactive	Inactive	Inactive	Inactive	Inactive	Inactive	Inactive	Inactive	Inactive	Inactive	Inactive	Inactive	Inactive	Inactive
	Mutagenicity	Inactive	Inactive	Inactive	Inactive	Inactive	Inactive	Inactive	Inactive	Inactive	Inactive	Inactive	Inactive	Inactive	Inactive	Inactive	Inactive
	Cytotoxicity	Inactive	Inactive	Inactive	Inactive	Inactive	Inactive	Inactive	Inactive	Inactive	Inactive	Inactive	Inactive	Inactive	Inactive	Inactive	Inactive
	BBB-barrier	Inactive	Active	Active	Active	Active	Inactive	Inactive	Inactive	Active	Inactive	Inactive	Active	Active	Active	Active	Active
	Ecotoxicity	Inactive	Inactive	Inactive	Inactive	Inactive	Inactive	Inactive	Inactive	Inactive	Inactive	Inactive	Inactive	Inactive	Inactive	Inactive	Inactive
	Clinical toxicity	Active	Active	Active	Active	Active	Active	Active	Active	Active	Active	Active	Active	Active	Active	Active	Active
	Nutritional toxicity	Inactive	Inactive	Inactive	Inactive	Inactive	Inactive	Inactive	Inactive	Inactive	Inactive	Inactive	Inactive	Inactive	Inactive	Inactive	Inactive
Tox21-Nuclear receptor signalling pathways	Aryl hydrocarbon Receptor (AhR)	Inactive	Inactive	Inactive	Inactive	Inactive	Inactive	Inactive	Inactive	Inactive	Inactive	Inactive	Inactive	Inactive	Inactive	Inactive	Inactive
	Androgen Receptor (AR)	Inactive	Inactive	Inactive	Inactive	Inactive	Inactive	Inactive	Inactive	Inactive	Inactive	Inactive	Inactive	Inactive	Inactive	Inactive	Inactive
	Androgen Receptor Ligand Binding Domain (AR-LBD)	Inactive	Inactive	Inactive	Inactive	Inactive	Inactive	Inactive	Inactive	Inactive	Inactive	Inactive	Inactive	Inactive	Inactive	Inactive	Inactive
	Aromatase	Inactive	Inactive	Inactive	Inactive	Inactive	Inactive	Inactive	Inactive	Inactive	Inactive	Inactive	Inactive	Inactive	Inactive	Inactive	Inactive
	Estrogen Receptor Alpha (ER)	Inactive	Inactive	Inactive	Inactive	Inactive	Inactive	Inactive	Inactive	Inactive	Inactive	Inactive	Inactive	Inactive	Inactive	Inactive	Inactive
	Estrogen Receptor Ligand Binding Domain (ER-LBD)	Inactive	Inactive	Inactive	Inactive	Inactive	Inactive	Inactive	Inactive	Inactive	Inactive	Inactive	Inactive	Inactive	Inactive	Inactive	Inactive
	Peroxisome Proliferator Activated Receptor Gamma (PPAR-Gamma)	Inactive	Inactive	Inactive	Inactive	Inactive	Inactive	Inactive	Inactive	Inactive	Inactive	Inactive	Inactive	Inactive	Inactive	Inactive	Inactive
Tox21-Stress response pathways	Nuclear factor (erythroid-derived 2)-like 2/antioxidant responsive element (nrf2/ARE)	Inactive	Inactive	Inactive	Inactive	Inactive	Inactive	Inactive	Inactive	Inactive	Inactive	Inactive	Inactive	Inactive	Inactive	Inactive	Inactive
	Heat shock factor response element (HSE)	Inactive	Inactive	Inactive	Inactive	Inactive	Inactive	Inactive	Inactive	Inactive	Inactive	Inactive	Inactive	Inactive	Inactive	Inactive	Inactive
	Mitochondrial Membrane Potential (MMP)	Inactive	Inactive	Inactive	Inactive	Inactive	Inactive	Inactive	Inactive	Inactive	Inactive	Inactive	Inactive	Inactive	Inactive	Inactive	Inactive
	Phosphoprotein (Tumor Supressor) p53	Inactive	Inactive	Inactive	Inactive	Inactive	Inactive	Inactive	Inactive	Inactive	Inactive	Inactive	Inactive	Inactive	Inactive	Inactive	Inactive
	ATPase family AAA domain-containing protein 5 (ATAD5)	Inactive	Inactive	Inactive	Inactive	Inactive	Inactive	Inactive	Inactive	Inactive	Inactive	Inactive	Inactive	Inactive	Inactive	Inactive	Inactive
Molecular Initiating Events	Thyroid hormone receptor alpha (THRα)	Inactive	Inactive	Inactive	Inactive	Inactive	Inactive	Inactive	Inactive	Inactive	Inactive	Inactive	Inactive	Inactive	Inactive	Inactive	Inactive
	Thyroid hormone receptor beta (THRβ)	Inactive	Inactive	Inactive	Inactive	Inactive	Inactive	Inactive	Inactive	Inactive	Inactive	Inactive	Inactive	Inactive	Inactive	Inactive	Inactive
	Transtyretrin (TTR)	Inactive	Inactive	Inactive	Inactive	Inactive	Inactive	Inactive	Inactive	Inactive	Inactive	Inactive	Inactive	Inactive	Inactive	Inactive	Inactive
	Ryanodine receptor (RYR)	Inactive	Inactive	Inactive	Inactive	Inactive	Inactive	Inactive	Inactive	Inactive	Inactive	Inactive	Inactive	Inactive	Inactive	Inactive	Inactive
	GABA receptor (GABAR)	Inactive	Inactive	Inactive	Inactive	Inactive	Inactive	Inactive	Inactive	Inactive	Inactive	Inactive	Inactive	Inactive	Inactive	Inactive	Inactive
	Glutamate N-methyl-D-aspartate receptor (NMDAR)	Inactive	Inactive	Inactive	Inactive	Inactive	Inactive	Inactive	Inactive	Inactive	Inactive	Inactive	Inactive	Inactive	Inactive	Inactive	Inactive
	alpha-amino-3-hydroxy-5-methyl-4-isoxazolepropionate receptor (AMPAR)	Inactive	Inactive	Inactive	Inactive	Inactive	Inactive	Inactive	Inactive	Inactive	Inactive	Inactive	Inactive	Inactive	Inactive	Inactive	Inactive
	Kainate receptor (KAR)	Inactive	Inactive	Inactive	Inactive	Inactive	Inactive	Inactive	Inactive	Inactive	Inactive	Inactive	Inactive	Inactive	Inactive	Inactive	Inactive
	Achetylcholinesterase (AChE)	Inactive	Inactive	Inactive	Inactive	Inactive	Inactive	Inactive	Inactive	Inactive	Inactive	Inactive	Inactive	Inactive	Inactive	Inactive	Inactive
	Constitutive androstane receptor (CAR)	Inactive	Inactive	Inactive	Inactive	Inactive	Inactive	Inactive	Inactive	Inactive	Inactive	Inactive	Inactive	Inactive	Inactive	Inactive	Inactive
	Pregnane X receptor (PXR)	Inactive	Inactive	Inactive	Inactive	Inactive	Inactive	Inactive	Inactive	Inactive	Inactive	Inactive	Inactive	Inactive	Inactive	Inactive	Inactive
	NADH-quinone oxidoreductase (NADHOX)	Inactive	Inactive	Inactive	Inactive	Inactive	Inactive	Inactive	Inactive	Inactive	Inactive	Inactive	Inactive	Inactive	Inactive	Inactive	Inactive
	Voltage gated sodium channel (VGSC)	Inactive	Inactive	Inactive	Inactive	Inactive	Inactive	Inactive	Inactive	Inactive	Inactive	Inactive	Inactive	Inactive	Inactive	Inactive	Inactive
	Na+/I- symporter (NIS)	Inactive	Inactive	Inactive	Inactive	Inactive	Inactive	Inactive	Inactive	Inactive	Inactive	Inactive	Inactive	Inactive	Inactive	Inactive	Inactive
Metabolism	Cytochrome CYP1A2	Inactive	Inactive	Inactive	Inactive	Inactive	Inactive	Inactive	Inactive	Inactive	Inactive	Inactive	Inactive	Inactive	Inactive	Inactive	Inactive
	Cytochrome CYP2C19	Inactive	Inactive	Inactive	Inactive	Inactive	Inactive	Inactive	Inactive	Inactive	Inactive	Inactive	Inactive	Inactive	Inactive	Inactive	Inactive
	Cytochrome CYP2C9	Inactive	Inactive	Inactive	Inactive	Inactive	Inactive	Inactive	Inactive	Inactive	Inactive	Inactive	Inactive	Inactive	Inactive	Inactive	Inactive
	Cytochrome CYP2D6	Inactive	Inactive	Inactive	Inactive	Inactive	Inactive	Inactive	Inactive	Inactive	Inactive	Inactive	Inactive	Inactive	Inactive	Inactive	Inactive
	Cytochrome CYP3A4	Inactive	Inactive	Inactive	Inactive	Inactive	Inactive	Inactive	Inactive	Inactive	Inactive	Inactive	Inactive	Inactive	Inactive	Inactive	Inactive
	Cytochrome CYP2E1	Inactive	Inactive	Inactive	Inactive	Inactive	Inactive	Inactive	Inactive	Inactive	Inactive	Inactive	Inactive	Inactive	Inactive	Inactive	Inactive
